# Supplementary material for: Defining Lineage Potential and Fate Behavior of Precursors during Pancreas Development
Source: Dev Cell. 2018 Aug 6;46(3):360–375.e5. doi: 10.1016/j.devcel.2018.06.028 (PMC6085117; doi:10.1016/j.devcel.2018.06.028)
Supplement: Table S1. Raw Data of Clonal Quantification within Thick 100-μm Sections Containing Clone Potency, Clone Size, Volumes, Coordinates, Clonal Bound Dimensions, Surface Areas, and Longest Axis in Tab, Related to Graphs in Figures 1, 2, 3, 4, and 5 and Computational Modeling — (1) E12.5 to P14, (3) E12.5 to P28, and (5) E9.5 to P14 lineage tracings; as well as the respective coordinates of points on the periphery of each thick section for tabs (2), (4), and (6). [file mmc2.xlsx]

## Sheet: E12.5 to 14 
Clone ID	Clone Category	Lobule spanning?	Cluster ID	Item Name	Name	Volume (µm³)	Centroid X (µm)	Centroid Y (µm)	Centroid Z (µm)	Bounds X (µm)	Bounds Y (µm)	Bounds Z (µm)	Surface Area (µm²)	Shape Factor	Longest Axis (µm)	Cell type
1	Acinar majority branching clone	1	76	p14 4.5.13 slide 14_2_Merging	Green 38	116694	1605.16	225.68	36.51	165.95	104.24	47.33	136816	0.0844	167.04	Acinar only
1	Acinar majority branching clone	1	78	p14 4.5.13 slide 14_2_Merging	Green 39	18327.8	1479.28	237.79	40.04	44.82	101.21	45.36	31586.6	0.106	100.73	Acinar only
1	Acinar majority branching clone	1	72	p14 4.5.13 slide 14_2_Merging	Green 36	19876.3	1478.51	121.18	41.98	49.06	60	43.39	33607.5	0.106	66.17	Acinar only
1	Acinar majority branching clone	1	66	p14 4.5.13 slide 14_2_Merging	Green 33	3095.54	1516.82	101.22	44.52	24.83	26.67	27.61	5389.14	0.191	27.66	Acinar only
1	Acinar majority branching clone	1	68	p14 4.5.13 slide 14_2_Merging	Green 34	823.84	1522.99	124.68	45.71	15.75	13.94	29.58	1535.24	0.277	24.89	Acinar only
1	Acinar majority branching clone	1	54	p14 4.5.13 slide 14_2_Merging	Green 27	650.09	1532.7	136.79	45.99	10.9	10.91	25.64	1143.49	0.317	19.61	Acinar only
2	Tripotent	0	2	p14 4.5.13 slide 14_2_Merging	Cyan 1	3343.13	1386.32	445.25	49.06	21.8	31.52	21.69	4393.63	0.246	31.72	Acinar only
3	Acinar only	0	2	p14 4.5.13 slide 14_2_Merging	Cyan 1	611	929.58	359.02	9	14.54	14.55	13.81	1044.62	0.333	16.6	Acinar only
3	Acinar only	0	4	p14 4.5.13 slide 14_2_Merging	Cyan 2	395.99	912.94	360.61	10.24	15.14	16.36	11.83	809.5	0.322	17.47	Acinar only
3	Acinar only	0	6	p14 4.5.13 slide 14_2_Merging	Cyan 3	237.45	946.29	373.44	8.08	9.69	11.52	7.89	500.06	0.371	12.2	Acinar only
4	Acinar only	0	2	p14 4.5.13 slide 14_2_Merging	Cyan 1	513.27	871.17	422.03	8.33	13.32	12.73	13.81	814.04	0.381	13.62	Acinar only
1	Acinar majority branching clone	1	350	p14 4.5.13 slide 14_1_Merging	Green 175	133084	1883.18	328.64	26.56	156.25	197.52	47.33	160311	0.0786	198.24	Acinar majority with ductal component
1	Acinar majority branching clone	1	331	p14 4.5.13 slide 14_1_Merging	Green 165	214204	1656.47	504.24	26.84	222.27	176.92	51.28	239664	0.0722	230.61	Acinar majority with ductal component
1	Acinar majority branching clone	1	237	p14 4.5.13 slide 14_1_Merging	Green 118	7931.51	1715.49	394.53	34.67	36.94	38.78	37.47	10009.8	0.192	49.36	Acinar only
1	Acinar majority branching clone	1	291	p14 4.5.13 slide 14_1_Merging	Green 145	46665.6	1716.86	335.96	22.48	124.15	73.92	41.42	61799.9	0.101	126.28	Acinar only
1	Acinar majority branching clone	1	109	p14 4.5.13 slide 14_1_Merging	Green 54	2693.53	1558.78	354.8	21.77	24.23	25.45	19.72	3763.82	0.249	26.37	Acinar only
1	Acinar majority branching clone	1	209	p14 4.5.13 slide 14_1_Merging	Green 104	6474.75	1604.02	334.96	24.37	54.51	43.62	39.44	10341.7	0.162	56.91	Acinar only
1	Acinar majority branching clone	1	21	p14 4.5.13 slide 14_1_Merging	Green 10	491.38	1580.28	375.86	17.46	8.48	16.96	17.75	902.92	0.334	17.1	Acinar only
1	Acinar majority branching clone	1	173	p14 4.5.13 slide 14_1_Merging	Green 86	4265.36	1535	320.14	23.67	33.31	31.51	33.53	6769.4	0.188	36.78	Acinar only
1	Acinar majority branching clone	1	337	p14 4.5.13 slide 14_1_Merging	Green 168	14823.8	1596.07	283.21	21.74	46.63	61.8	41.42	21362.5	0.137	62.69	Acinar only
1	Acinar majority branching clone	1	65	p14 4.5.13 slide 14_1_Merging	Green 32	409.6	1517.32	238.08	15.89	13.32	10.3	15.78	798.41	0.334	14.84	Acinar only
1	Acinar majority branching clone	1	135	p14 4.5.13 slide 14_1_Merging	Green 67	1311.3	1551.91	237.49	24	19.99	12.72	23.67	1788.41	0.324	20.11	Acinar only
1	Acinar majority branching clone	1	223	p14 4.5.13 slide 14_1_Merging	Green 111	20259.4	1588.72	227.25	24.91	49.06	64.83	43.39	30141	0.119	67.03	Acinar only
1	Acinar majority branching clone	1	337	p14 4.5.13 slide 14_1_Merging	Green 168	14823.8	1596.07	283.21	21.74	46.63	61.8	41.42	21362.5	0.137	62.69	Acinar only
1	Acinar majority branching clone	1	95	p14 4.5.13 slide 14_1_Merging	Green 47	1890.97	1640.28	246.62	15.78	21.2	19.99	19.72	2715.13	0.272	22.19	Acinar only
1	Acinar majority branching clone	1	153	p14 4.5.13 slide 14_1_Merging	Green 76	5102.65	1621.18	213.85	18.52	39.97	20.6	29.58	6699.03	0.214	43.22	Acinar only
1	Acinar majority branching clone	1	49	p14 4.5.13 slide 14_1_Merging	Green 24	531.18	1661.87	231.67	18.92	11.51	9.09	17.75	830.01	0.382	13.94	Acinar only
1	Acinar majority branching clone	1	127	p14 4.5.13 slide 14_1_Merging	Green 63	1194.07	1659.58	215.13	18.89	10.9	18.18	23.67	1551.72	0.351	21.22	Acinar only
1	Acinar majority branching clone	1	113	p14 4.5.13 slide 14_1_Merging	Green 56	1178.87	1650.39	207.96	19.66	15.75	17.57	19.72	1663.83	0.324	19.42	Acinar only
1	Acinar majority branching clone	1	63	p14 4.5.13 slide 14_1_Merging	Green 31	458.81	1755.28	201.33	17.47	12.11	13.94	17.75	955.47	0.301	14.32	Acinar only
5	Tripotent with Acinar branching component	0	184	p14 4.5.13 slide 14_1_Merging	Green 91	16097.5	1049.47	393.27	20.45	50.27	49.68	33.53	23335.8	0.132	52.56	Acinar only
5	Tripotent with Acinar branching component	0	7	p14 4.5.13 slide 14_1_Merging	Green 3	377.04	1016.83	407.92	23.58	8.48	9.09	21.69	656.6	0.384	16.17	Acinar only
5	Tripotent with Acinar branching component	0	9	p14 4.5.13 slide 14_1_Merging	Green 4	615.85	1016.99	398.77	22.71	13.32	14.54	23.67	1123.23	0.312	21.37	Acinar only
5	Tripotent with Acinar branching component	0	3	p14 4.5.13 slide 14_1_Merging	Green 1	204.8	1085.24	404.43	11.32	8.48	8.48	11.83	339.58	0.495	11.41	Acinar only
5	Tripotent with Acinar branching component	0	25	p14 4.5.13 slide 14_1_Merging	Green 12	345.19	1065.6	416.76	27.02	9.08	9.09	19.72	555.67	0.428	9.3	Acinar only
5	Tripotent with Acinar branching component	0	15	p14 4.5.13 slide 14_1_Merging	Green 7	547.82	1096.9	408.44	34.13	10.3	9.69	19.72	771.48	0.42	10.15	Acinar only
5	Tripotent with Acinar branching component	0	31	p14 4.5.13 slide 14_1_Merging	Green 15	868.41	1108.49	404.31	34.86	14.54	12.72	25.64	1448.18	0.304	15.57	Acinar only
5	Tripotent with Acinar branching component	1	30	p14 4.5.13 slide 14_1_Merging	Green 14	1587.03	1243.54	495.23	29.63	21.8	22.42	25.64	2803.72	0.235	27.54	Acinar only
5	Tripotent with Acinar branching component	1	36	p14 4.5.13 slide 14_1_Merging	Green 17	1873.6	1260.78	487.05	30.41	17.56	19.99	23.67	2632.05	0.279	19.94	Acinar only
2	Tripotent	1	2	p14 4.5.13 slide 14_1_Merging	Cyan 1	26602.4	1516.69	565.42	20.73	38.15	87.85	37.47	22618.5	0.191	87.4	Acinar only
2	Tripotent	1	4	p14 4.5.13 slide 14_1_Merging	Cyan 2	5766.27	1472.2	606.85	35.38	23.01	27.87	27.61	5576.77	0.279	28.75	Acinar only
2	Tripotent	1	6	p14 4.5.13 slide 14_1_Merging	Cyan 3	2604.52	1348	652.49	41.26	21.8	19.99	21.69	3738.69	0.245	25.65	Acinar only
2	Tripotent	1	8	p14 4.5.13 slide 14_1_Merging	Cyan 4	1097.1	1442.24	586.98	45.13	18.77	24.24	17.75	2420.75	0.213	23.72	Acinar only
2	Tripotent	1	10	p14 4.5.13 slide 14_1_Merging	Cyan 5	515.26	1351.95	632.3	44.74	15.14	16.96	15.78	1292.88	0.24	19.12	Acinar majority with ductal component
2	Tripotent	1	12	p14 4.5.13 slide 14_1_Merging	Cyan 6	5104.82	1425.09	571.86	33.13	29.68	24.84	33.53	5244.54	0.273	34.71	Acinar majority with ductal component
2	Tripotent	1	14	p14 4.5.13 slide 14_1_Merging	Cyan 7	3619.11	1316.46	617.67	41.86	33.92	22.42	23.67	6646.99	0.171	33.56	Acinar only
6	Ductal majority branching	1	2	p14 4.5.13 slide 14_1_Merging	Yellow 1	1443.01	1181.39	189.13	27.82	33.31	14.54	13.81	1498.12	0.412	32.99	Ductal only
6	Ductal majority branching	1	4	p14 4.5.13 slide 14_1_Merging	Yellow 2	301.77	1132.17	184.03	31.68	5.45	11.51	13.81	375.34	0.58	12.93	Ductal only
6	Ductal majority branching	1	6	p14 4.5.13 slide 14_1_Merging	Yellow 3	1359.79	1113.07	187.99	36.69	17.56	14.54	19.72	1269.64	0.468	18.33	Ductal only
6	Ductal majority branching	1	8	p14 4.5.13 slide 14_1_Merging	Yellow 4	1199.86	1111.83	240.97	37.25	24.83	19.39	15.78	1661.44	0.329	27.96	Ductal only
6	Ductal majority branching	1	10	p14 4.5.13 slide 14_1_Merging	Yellow 5	1574	1209.92	181.59	35.06	21.8	18.18	21.69	1488.47	0.44	26.33	Ductal only
6	Ductal majority branching	1	12	p14 4.5.13 slide 14_1_Merging	Yellow 6	728.02	1178.33	170.32	41.08	16.96	17.57	19.72	1145.54	0.342	24.88	Ductal only
6	Ductal majority branching	1	14	p14 4.5.13 slide 14_1_Merging	Yellow 7	144.74	1164.08	239.76	42.36	8.48	6.06	9.86	280.68	0.475	8.83	Ductal only
6	Ductal majority branching	1	16	p14 4.5.13 slide 14_1_Merging	Yellow 8	3794.97	1146.26	158.35	39.54	38.15	26.05	25.64	2873.76	0.409	42.87	Ductal only
6	Ductal majority branching	1	18	p14 4.5.13 slide 14_1_Merging	Yellow 9	572.43	1214.38	155.05	43.25	10.9	11.51	15.78	729.74	0.457	13.4	Ductal only
6	Ductal majority branching	1	20	p14 4.5.13 slide 14_1_Merging	Yellow 10	7578.35	1138.68	216.02	37.25	53.9	42.41	29.58	6736.72	0.277	54.32	Ductal only
6	Ductal majority branching	1	22	p14 4.5.13 slide 14_1_Merging	Yellow 11	778.68	1177.64	229.56	44.35	24.83	10.3	15.78	1069.18	0.383	24.78	Ductal only
7	Tripotent with Ductal branching component	1	2	p14 4.5.13 slide 13_1_Merging	Red 1	388.55	1470.39	746.8	15.84	7.27	19.99	7.89	500.96	0.514	19.52	Ductal only
7	Tripotent with Ductal branching component	1	4	p14 4.5.13 slide 13_1_Merging	Red 2	182.34	1452.53	709.05	16.56	9.69	6.06	7.89	285.46	0.545	9.4	Acinar only
7	Tripotent with Ductal branching component	1	6	p14 4.5.13 slide 13_1_Merging	Red 3	154.84	1325.27	534.98	20.55	5.45	16.96	7.89	335.55	0.416	16.52	Islet only
7	Tripotent with Ductal branching component	1	8	p14 4.5.13 slide 13_1_Merging	Red 4	686.66	1336.18	623.88	20.04	13.32	13.93	13.81	668.61	0.563	18.12	Islet only
7	Tripotent with Ductal branching component	1	10	p14 4.5.13 slide 13_1_Merging	Red 5	658.44	1371.73	547.43	22.13	13.93	16.36	9.86	738.54	0.496	18.92	Islet only
7	Tripotent with Ductal branching component	1	12	p14 4.5.13 slide 13_1_Merging	Red 6	591.15	1380.83	573.59	24.45	11.51	20.6	7.89	759.27	0.449	20.31	Islet only
7	Tripotent with Ductal branching component	1	14	p14 4.5.13 slide 13_1_Merging	Red 7	523.13	1359.69	605.65	26.98	14.54	10.9	11.83	611.65	0.513	15.09	Islet only
7	Tripotent with Ductal branching component	1	18	p14 4.5.13 slide 13_1_Merging	Red 9	331.39	1394.94	658.23	27.04	13.93	19.99	7.89	544.62	0.425	23.52	Ductal only
7	Tripotent with Ductal branching component	1	20	p14 4.5.13 slide 13_1_Merging	Red 10	2169.95	1369.76	630.17	29.31	23.01	30.29	27.61	2814.48	0.288	31.68	Islet only
7	Tripotent with Ductal branching component	1	22	p14 4.5.13 slide 13_1_Merging	Red 11	2201.79	1307.03	574.02	26.9	16.96	27.87	25.64	2341.65	0.35	27.71	Ductal only
7	Tripotent with Ductal branching component	1	24	p14 4.5.13 slide 13_1_Merging	Red 12	426.18	1372.98	595.13	32	17.56	9.09	9.86	585.49	0.468	17.34	Islet only
7	Tripotent with Ductal branching component	1	26	p14 4.5.13 slide 13_1_Merging	Red 13	492.02	1414.29	575.92	34.89	10.3	14.54	9.86	488.59	0.617	15.84	Islet only
8	Acinar only	1	4	p14 4.5.13 slide 13_1_Merging	Red 2	6148.07	945.2	1099.22	32.59	30.89	32.71	29.58	3314.18	0.49	34.48	Acinar only
8	Acinar only	1	6	p14 4.5.13 slide 13_1_Merging	Red 3	35998.5	950.45	1067.3	27.63	75.1	75.12	35.5	16201.5	0.325	91.88	Acinar only
8	Acinar only	1	8	p14 4.5.13 slide 13_1_Merging	Red 4	1181.57	857.61	1119.21	35.01	10.3	17.57	17.75	908.16	0.595	18.13	Acinar only
8	Acinar only	1	10	p14 4.5.13 slide 13_1_Merging	Red 5	15955.2	884.19	1059.35	30.07	37.55	49.67	31.56	7382.93	0.415	52.09	Acinar only
8	Acinar only	1	12	p14 4.5.13 slide 13_1_Merging	Red 6	447.88	888.65	1028.1	39.79	10.3	9.09	11.83	563.18	0.503	11.8	Acinar only
8	Acinar only	1	14	p14 4.5.13 slide 13_1_Merging	Red 7	3673.5	1017.37	1114.81	39.57	38.76	26.05	15.78	2914.99	0.395	41.18	Acinar only
8	Acinar only	1	16	p14 4.5.13 slide 13_1_Merging	Red 8	664.95	1051.87	1133.33	39.73	11.51	11.51	13.81	652.47	0.565	11.86	Acinar only
8	Acinar only	1	18	p14 4.5.13 slide 13_1_Merging	Red 9	687.38	1039.69	1096.24	40.97	13.93	15.75	11.83	885.75	0.425	18.01	Acinar only
2	Tripotent	1	2	p14 4.5.13 slide 13_1_Merging	Cyan 1	81.76	1341.68	697.71	9.49	9.08	5.45	5.92	184.63	0.493	8.79	Acinar only
2	Tripotent	1	4	p14 4.5.13 slide 13_1_Merging	Cyan 2	162.8	1298.3	638.84	11.57	4.85	14.54	9.86	331.75	0.435	13.99	Acinar only
2	Tripotent	1	6	p14 4.5.13 slide 13_1_Merging	Cyan 3	218.51	1312.88	647.29	12.43	10.9	16.36	9.86	583	0.301	18.18	Ductal only
2	Tripotent	1	8	p14 4.5.13 slide 13_1_Merging	Cyan 4	90.44	1438.89	795.34	15.24	4.24	6.66	11.83	188.57	0.517	6.48	Acinar only
2	Tripotent	1	10	p14 4.5.13 slide 13_1_Merging	Cyan 5	2190.93	1480	821.55	15.06	27.25	21.81	17.75	2645.23	0.308	28.46	Acinar only
2	Tripotent	1	12	p14 4.5.13 slide 13_1_Merging	Cyan 6	2591.06	1284.61	607.9	13.4	24.23	38.77	17.75	3655.85	0.25	40.47	Ductal majority with acinar component
2	Tripotent	1	18	p14 4.5.13 slide 13_1_Merging	Cyan 9	337.18	1368.57	734.2	14.26	9.69	15.14	13.81	671.71	0.349	15.47	Ductal only
2	Tripotent	1	20	p14 4.5.13 slide 13_1_Merging	Cyan 10	2376.89	1351.83	757.59	10.95	29.68	33.32	15.78	3326.57	0.259	38.54	Acinar only
2	Tripotent	1	22	p14 4.5.13 slide 13_1_Merging	Cyan 11	508.66	1546.6	821.75	11.77	12.11	12.72	11.83	720.49	0.428	13.1	Acinar only
2	Tripotent	1	28	p14 4.5.13 slide 13_1_Merging	Cyan 14	488.4	1486.02	540.75	20.55	12.72	14.54	13.81	1004.88	0.298	15.97	Islet only
2	Tripotent	1	30	p14 4.5.13 slide 13_1_Merging	Cyan 15	1062.91	1315.43	547.54	19.26	15.14	19.99	17.75	1338.95	0.376	19.82	Islet only
2	Tripotent	1	32	p14 4.5.13 slide 13_1_Merging	Cyan 16	592.59	1365.83	550.92	19.57	23.62	15.75	11.83	1197.09	0.285	26.59	Islet only
2	Tripotent	1	40	p14 4.5.13 slide 13_1_Merging	Cyan 20	1202.55	1329.61	615.67	17.89	17.56	18.17	17.75	1607.04	0.34	20.3	Islet only
2	Tripotent	1	42	p14 4.5.13 slide 13_1_Merging	Cyan 21	1083.17	1482.65	786.08	15.73	15.14	23.63	15.78	1644.68	0.31	24.2	Acinar only
2	Tripotent	1	44	p14 4.5.13 slide 13_1_Merging	Cyan 22	6776.12	1479.03	962.3	13.64	35.73	30.29	21.69	5831.78	0.297	38.26	Acinar majority with ductal component
2	Tripotent	1	46	p14 4.5.13 slide 13_1_Merging	Cyan 23	899.38	1306.37	589.34	19.87	16.96	27.87	13.81	1646.4	0.274	29.62	Ductal only
2	Tripotent	1	50	p14 4.5.13 slide 13_1_Merging	Cyan 25	1227.88	1314.15	705.65	15.77	15.14	18.17	21.69	1719.48	0.322	21.34	Acinar only
2	Tripotent	1	54	p14 4.5.13 slide 13_1_Merging	Cyan 27	2348.67	1464.82	786.56	17.48	18.17	31.5	17.75	3148.71	0.271	32.17	Acinar only
2	Tripotent	1	56	p14 4.5.13 slide 13_1_Merging	Cyan 28	536.88	1469.46	519.75	21.09	14.54	17.57	13.81	1024.49	0.312	19.63	Islet only
2	Tripotent	1	58	p14 4.5.13 slide 13_1_Merging	Cyan 29	6996.08	1361.96	696.6	19.69	41.18	77.54	29.58	10035.4	0.176	81.26	Ductal majority with acinar component
2	Tripotent	1	62	p14 4.5.13 slide 13_1_Merging	Cyan 31	324.88	1477.55	490.25	26.47	11.51	13.33	15.78	885.8	0.258	12.85	Islet only
2	Tripotent	1	64	p14 4.5.13 slide 13_1_Merging	Cyan 32	258.31	1486.52	513.51	28.36	9.08	11.51	13.81	683.01	0.287	12.63	Islet only
2	Tripotent	1	66	p14 4.5.13 slide 13_1_Merging	Cyan 33	122.28	1393.36	623.73	28.89	11.51	6.66	11.83	353.12	0.337	12.34	Islet only
2	Tripotent	1	70	p14 4.5.13 slide 13_1_Merging	Cyan 35	5877.46	1383.34	754.02	21.83	35.73	48.46	31.56	8281.79	0.19	53.39	Acinar majority with ductal component
2	Tripotent	1	72	p14 4.5.13 slide 13_1_Merging	Cyan 36	101.3	1475.53	585.1	31.25	6.06	12.72	9.86	304.9	0.345	14.33	Islet only
2	Tripotent	1	74	p14 4.5.13 slide 13_1_Merging	Cyan 37	537.6	1366.78	645.39	27.02	18.77	9.09	17.75	1242.88	0.257	22.82	Islet majority
2	Tripotent	1	76	p14 4.5.13 slide 13_1_Merging	Cyan 38	3591.74	1466.11	720.4	16.47	23.62	32.71	25.64	4483.81	0.253	33.41	Acinar majority with ductal component
2	Tripotent	1	78	p14 4.5.13 slide 13_1_Merging	Cyan 39	109.98	1450.54	523.47	31.14	8.48	6.66	11.83	351.26	0.316	10.14	Islet only
2	Tripotent	1	84	p14 4.5.13 slide 13_1_Merging	Cyan 42	1403.7	1515.99	938.27	32.4	16.35	16.96	19.72	1964.96	0.309	18.53	Acinar only
2	Tripotent	1	86	p14 4.5.13 slide 13_1_Merging	Cyan 43	107.81	1474.41	577.44	32.11	6.06	8.48	11.83	310.81	0.352	9.87	Islet only
2	Tripotent	1	88	p14 4.5.13 slide 13_1_Merging	Cyan 44	1192.42	1436.01	592.25	30.59	10.9	24.23	15.78	1870.94	0.291	23.75	Islet only
2	Tripotent	1	90	p14 4.5.13 slide 13_1_Merging	Cyan 45	257.59	1290.68	677.64	33.08	7.27	16.96	13.81	755.46	0.259	17.35	Ductal only
2	Tripotent	1	92	p14 4.5.13 slide 13_1_Merging	Cyan 46	6149.52	1489.99	701.32	27.45	28.46	44.22	25.64	7318.19	0.222	46.59	Acinar only
2	Tripotent	1	94	p14 4.5.13 slide 13_1_Merging	Cyan 47	17315.5	1524.92	918.85	22.81	65.41	36.95	37.47	16080.1	0.201	67.65	Acinar only
2	Tripotent	1	96	p14 4.5.13 slide 13_1_Merging	Cyan 48	125.18	1455.62	520.27	32.43	7.27	6.66	11.83	298.49	0.405	6.69	Islet only
2	Tripotent	1	98	p14 4.5.13 slide 13_1_Merging	Cyan 49	1908.75	1509.75	784.48	34.15	18.17	15.14	25.64	2437.44	0.305	18.78	Acinar only
2	Tripotent	1	100	p14 4.5.13 slide 13_1_Merging	Cyan 50	9556.03	1529.03	873.83	23.86	39.97	31.5	31.56	8201.73	0.266	41.95	Acinar only
9	Ductal majority branching	1	2	p14 4.5.13 slide 13_1_Merging	Cyan 1	119.39	947.7	1059.34	16.12	5.45	7.88	11.83	321.81	0.364	8.12	Ductal only
9	Ductal majority branching	1	4	p14 4.5.13 slide 13_1_Merging	Cyan 2	89	1048.64	1021.81	20.81	6.66	6.66	11.83	218.94	0.44	11.59	Ductal only
9	Ductal majority branching	1	6	p14 4.5.13 slide 13_1_Merging	Cyan 3	851.63	1006.16	1096.33	19.09	16.35	12.72	17.75	1290.23	0.337	18.12	Ductal only
9	Ductal majority branching	1	8	p14 4.5.13 slide 13_1_Merging	Cyan 4	152.67	1010.32	1088.77	22.67	6.66	6.66	13.81	355.12	0.389	7.18	Ductal only
9	Ductal majority branching	1	10	p14 4.5.13 slide 13_1_Merging	Cyan 5	26244.2	1151.76	1073.66	17.51	109.62	82.39	37.47	33897.2	0.126	109.58	Ductal only
9	Ductal majority branching	1	12	p14 4.5.13 slide 13_1_Merging	Cyan 6	2677.89	975.45	1037.29	28.33	30.28	24.23	23.67	4328.11	0.215	31.56	Ductal only
9	Ductal majority branching	1	14	p14 4.5.13 slide 13_1_Merging	Cyan 7	348.76	1113.52	1041.45	37.27	13.93	11.51	19.72	818.28	0.293	19.03	Ductal only
9	Ductal majority branching	1	16	p14 4.5.13 slide 13_1_Merging	Cyan 8	821.96	1109.06	1069.24	36.27	12.72	27.26	15.78	1883.69	0.225	27.76	Ductal only
9	Ductal majority branching	1	18	p14 4.5.13 slide 13_1_Merging	Cyan 9	1892.83	1095.25	1103.98	26.99	29.68	32.11	29.58	3262.1	0.227	39.29	Ductal only
9	Ductal majority branching	1	20	p14 4.5.13 slide 13_1_Merging	Cyan 10	54886.2	1048.7	1049.1	22.88	143.53	109.04	41.42	74444.4	0.0938	153.72	Ductal only
10	Tripotent with Ductal branching component	1	2	p14 4.5.13 slide 13_1_Merging	Yellow 1	389.27	1309.57	1028.61	10.99	7.87	12.72	11.83	437.52	0.589	13.1	Ductal only
10	Tripotent with Ductal branching component	1	4	p14 4.5.13 slide 13_1_Merging	Yellow 2	1024.56	1215.7	1024.46	10.96	24.23	16.96	13.81	1124.82	0.437	26.57	Ductal only
10	Tripotent with Ductal branching component	1	6	p14 4.5.13 slide 13_1_Merging	Yellow 3	87.55	1316.23	993.23	12.32	10.9	6.66	7.89	196.55	0.485	10.73	Ductal only
10	Tripotent with Ductal branching component	1	8	p14 4.5.13 slide 13_1_Merging	Yellow 4	717.77	1289.74	1004.28	12.32	16.35	15.14	11.83	826.72	0.469	19.42	Ductal only
10	Tripotent with Ductal branching component	1	10	p14 4.5.13 slide 13_1_Merging	Yellow 5	1020.22	1225.04	963.4	27.48	15.14	21.2	19.72	1146.81	0.427	22.14	Ductal only
10	Tripotent with Ductal branching component	1	12	p14 4.5.13 slide 13_1_Merging	Yellow 6	609.96	1159.64	923.46	33.76	12.11	10.3	13.81	665.26	0.523	12.88	Ductal only
10	Tripotent with Ductal branching component	1	14	p14 4.5.13 slide 13_1_Merging	Yellow 7	4001.28	1226.07	911.6	23.95	26.04	41.8	31.56	3469.41	0.351	41.9	Ductal only
10	Tripotent with Ductal branching component	1	16	p14 4.5.13 slide 13_1_Merging	Yellow 8	402.3	1209.05	917.46	34.15	15.14	9.69	11.83	636.55	0.414	14.78	Ductal only
10	Tripotent with Ductal branching component	1	18	p14 4.5.13 slide 13_1_Merging	Yellow 9	220.69	1289.46	955.1	42.32	7.87	9.69	11.83	320.1	0.552	9.3	Ductal only
10	Tripotent with Ductal branching component	1	20	p14 4.5.13 slide 13_1_Merging	Yellow 10	119.39	1377.31	1010.77	42.36	7.87	5.45	11.83	222.83	0.526	7.49	Ductal only
10	Tripotent with Ductal branching component	1	22	p14 4.5.13 slide 13_1_Merging	Yellow 11	2875.42	1147.9	869.4	35.3	64.8	55.13	19.72	3605.83	0.271	78.78	Ductal only
10	Tripotent with Ductal branching component	1	24	p14 4.5.13 slide 13_1_Merging	Yellow 12	124.45	1265.53	929.4	42.41	4.85	12.72	7.89	279.04	0.432	12.99	Ductal only
10	Tripotent with Ductal branching component	1	26	p14 4.5.13 slide 13_1_Merging	Yellow 13	27137	1263.89	957.21	27.86	89.63	107.83	45.36	20317.2	0.215	120.09	Ductal only
10	Tripotent with Ductal branching component	1	28	p14 4.5.13 slide 13_1_Merging	Yellow 14	8371.57	1338.12	1023.11	23.59	58.75	38.16	43.39	8110.28	0.246	61.83	Ductal only
10	Tripotent with Ductal branching component	1	30	p14 4.5.13 slide 13_1_Merging	Yellow 15	10249.9	1256.8	1028.09	21.8	56.93	39.38	37.47	8000.46	0.285	59.78	Ductal only
10	Tripotent with Ductal branching component	1	32	p14 4.5.13 slide 13_1_Merging	Yellow 16	2107.72	1179.21	918.52	39.65	30.89	22.41	17.75	2328.2	0.341	32.64	Ductal only
11	Tripotent with Ductal branching component	N/A	2	p14 4.5.13 slide 13_1_Merging	Yellow 1	306.07	1378.09	562.66	18.86	7.27	13.33	11.83	389.29	0.564	13.1	Islet only
11	Tripotent with Ductal branching component	N/A	4	p14 4.5.13 slide 13_1_Merging	Yellow 2	456.57	1393.05	582.33	22.86	11.51	12.72	15.78	518.32	0.553	16.33	Islet only
11	Tripotent with Ductal branching component	N/A	6	p14 4.5.13 slide 13_1_Merging	Yellow 3	533.26	1323.36	535.15	25.08	10.9	13.93	13.81	656.32	0.485	14.37	Islet only
11	Tripotent with Ductal branching component	N/A	8	p14 4.5.13 slide 13_1_Merging	Yellow 4	1860.99	1358.1	555.22	22.83	28.46	21.2	19.72	1871.97	0.391	31.16	Islet only
11	Tripotent with Ductal branching component	N/A	10	p14 4.5.13 slide 13_1_Merging	Yellow 5	1824.09	1337.53	526.84	26.58	27.25	16.96	17.75	2089.7	0.345	27.62	Islet only
11	Tripotent with Ductal branching component	N/A	12	p14 4.5.13 slide 13_1_Merging	Yellow 6	522.41	1411.79	571.59	28.12	12.72	11.51	9.86	588.1	0.533	14.33	Islet only
11	Tripotent with Ductal branching component	N/A	14	p14 4.5.13 slide 13_1_Merging	Yellow 7	966.67	1427.56	605.95	31.57	10.3	27.87	13.81	1120.09	0.422	29.53	Islet only
11	Tripotent with Ductal branching component	N/A	16	p14 4.5.13 slide 13_1_Merging	Yellow 8	2059.25	1399.62	592.33	34.75	23.01	21.2	19.72	2094.26	0.374	25.38	Islet only
6	Ductal majority branching	0	2	p14 4.5.13 slide 13_1_Merging	Yellow 1	431.24	1405.37	340.12	10.25	12.11	12.72	9.86	477.81	0.578	13.2	Acinar only
6	Ductal majority branching	0	4	p14 4.5.13 slide 13_1_Merging	Yellow 2	96.96	1379.73	347.93	8.43	6.06	7.88	5.92	157.29	0.649	7.66	Acinar only
1	Acinar majority branching clone	1	38	p14 4.5.13 slide 13_1_Merging	Green 19	426.9	2046.12	551.25	11.43	9.69	9.09	17.75	605.28	0.453	10.07	Acinar only
1	Acinar majority branching clone	1	42	p14 4.5.13 slide 13_1_Merging	Green 21	220.69	1939.3	709.74	10.37	7.87	8.48	11.83	353.36	0.5	8.47	Acinar only
1	Acinar majority branching clone	1	66	p14 4.5.13 slide 13_1_Merging	Green 33	83.21	2124.15	576.21	9.33	4.24	7.27	11.83	180.96	0.509	7.58	Acinar only
1	Acinar majority branching clone	1	68	p14 4.5.13 slide 13_1_Merging	Green 34	73.08	1874.97	751.24	10.47	6.66	5.45	7.89	159.48	0.53	6.84	Acinar only
1	Acinar majority branching clone	1	86	p14 4.5.13 slide 13_1_Merging	Green 43	204.77	2037.13	549.96	10.71	7.27	8.48	13.81	434.14	0.387	9.91	Acinar only
1	Acinar majority branching clone	1	88	p14 4.5.13 slide 13_1_Merging	Green 44	154.84	1973.51	581.65	10.75	9.08	7.88	7.89	276.45	0.504	8.73	Acinar only
1	Acinar majority branching clone	1	90	p14 4.5.13 slide 13_1_Merging	Green 45	158.46	1984.06	581.68	12.55	6.06	6.66	7.89	216.72	0.653	6.54	Acinar only
1	Acinar majority branching clone	1	94	p14 4.5.13 slide 13_1_Merging	Green 47	371.91	1893.09	722.53	12.91	10.3	9.69	13.81	514.94	0.486	10.76	Acinar only
1	Acinar majority branching clone	1	96	p14 4.5.13 slide 13_1_Merging	Green 48	493.47	2005.62	726.85	17.5	10.9	10.3	17.75	651.89	0.463	12.74	Acinar only
1	Acinar majority branching clone	1	110	p14 4.5.13 slide 13_1_Merging	Green 55	607.79	1981.91	467.68	20.6	11.51	10.9	21.69	775.47	0.447	14.06	Acinar only
1	Acinar majority branching clone	1	118	p14 4.5.13 slide 13_1_Merging	Green 59	439.2	1902.33	531.74	17.9	9.08	9.09	19.72	589.01	0.474	13.35	Acinar only
1	Acinar majority branching clone	1	120	p14 4.5.13 slide 13_1_Merging	Green 60	1696.02	1992.54	571.68	11.29	22.41	19.39	17.75	1986.6	0.346	22.71	Acinar only
1	Acinar majority branching clone	1	122	p14 4.5.13 slide 13_1_Merging	Green 61	787.23	2123.86	601.54	11.97	12.11	16.96	15.78	882.62	0.467	18.25	Acinar only
1	Acinar majority branching clone	1	124	p14 4.5.13 slide 13_1_Merging	Green 62	827.03	1861.78	619.56	19.37	11.51	12.72	21.69	896.45	0.475	19.89	Ductal only
1	Acinar majority branching clone	1	126	p14 4.5.13 slide 13_1_Merging	Green 63	725.01	1872.36	625.14	15.18	13.93	16.36	15.78	971.13	0.402	18.25	Acinar only
1	Acinar majority branching clone	1	144	p14 4.5.13 slide 13_1_Merging	Green 72	2907.26	2143.61	570.05	12.46	26.65	33.32	17.75	3454.24	0.285	32.82	Acinar only
1	Acinar majority branching clone	1	146	p14 4.5.13 slide 13_1_Merging	Green 73	95.51	1885.03	690.98	14.42	4.85	6.66	9.86	176.24	0.573	6.62	Acinar only
1	Acinar majority branching clone	1	152	p14 4.5.13 slide 13_1_Merging	Green 76	377.7	2014.22	537.51	20.85	10.9	8.48	21.69	609.36	0.415	13.1	Acinar only
1	Acinar majority branching clone	1	154	p14 4.5.13 slide 13_1_Merging	Green 77	144.71	1911.31	541.91	18.99	6.66	5.45	11.83	265.13	0.503	6.91	Acinar only
1	Acinar majority branching clone	1	156	p14 4.5.13 slide 13_1_Merging	Green 78	1054.22	2027.17	558.98	14.08	16.35	22.41	21.69	1968.15	0.255	22.8	Acinar only
1	Acinar majority branching clone	1	158	p14 4.5.13 slide 13_1_Merging	Green 79	2441.29	2046.96	573.61	12.93	17.56	41.8	19.72	3249.91	0.27	41.52	Acinar only
1	Acinar majority branching clone	1	160	p14 4.5.13 slide 13_1_Merging	Green 80	5352.16	1982.82	610.05	16.43	38.76	32.11	29.58	6265.84	0.236	39.87	Acinar only
1	Acinar majority branching clone	1	162	p14 4.5.13 slide 13_1_Merging	Green 81	1726.41	1997.06	740.25	16.07	21.8	19.39	17.75	1907.29	0.365	23.75	Acinar only
1	Acinar majority branching clone	1	164	p14 4.5.13 slide 13_1_Merging	Green 82	2550.54	2070.5	503.4	7.5	25.44	33.32	23.67	4115.47	0.219	34.46	Acinar only
1	Acinar majority branching clone	1	166	p14 4.5.13 slide 13_1_Merging	Green 83	670.01	2008.23	531.24	23.2	11.51	12.12	29.58	1051.49	0.352	16.99	Acinar only
1	Acinar majority branching clone	1	168	p14 4.5.13 slide 13_1_Merging	Green 84	384.21	1927.18	558.29	27.62	9.08	8.48	17.75	546.03	0.468	9.63	Acinar only
1	Acinar majority branching clone	1	170	p14 4.5.13 slide 13_1_Merging	Green 85	5780.51	1873.07	733.74	16.08	49.66	28.47	27.61	6699.85	0.232	50.05	Acinar only
1	Acinar majority branching clone	1	174	p14 4.5.13 slide 13_1_Merging	Green 87	120.83	2006.21	515.23	27.36	6.06	5.45	13.81	264.37	0.447	6.06	Ductal only
1	Acinar majority branching clone	1	176	p14 4.5.13 slide 13_1_Merging	Green 88	436.31	1994.6	517.33	31.22	9.69	9.09	19.72	616.36	0.451	15.22	Ductal only
1	Acinar majority branching clone	1	180	p14 4.5.13 slide 13_1_Merging	Green 90	507.21	1877.56	547.43	25.74	8.48	10.9	17.75	666.82	0.461	15.7	Acinar only
1	Acinar majority branching clone	1	182	p14 4.5.13 slide 13_1_Merging	Green 91	31814.1	1934.06	750.71	15.58	103.56	84.81	35.5	33845.2	0.143	106.1	Acinar only
1	Acinar majority branching clone	1	184	p14 4.5.13 slide 13_1_Merging	Green 92	307.51	1952.41	563.08	30.26	7.87	7.88	19.72	438.97	0.502	8.74	Acinar only
1	Acinar majority branching clone	1	186	p14 4.5.13 slide 13_1_Merging	Green 93	15059.4	2093.98	562.82	13.96	55.72	55.73	31.56	16811.2	0.175	68.39	Acinar only
1	Acinar majority branching clone	1	188	p14 4.5.13 slide 13_1_Merging	Green 94	329.94	2143.61	476.16	35.53	9.08	12.72	13.81	623.11	0.371	13.2	Acinar only
1	Acinar majority branching clone	1	190	p14 4.5.13 slide 13_1_Merging	Green 95	424.01	1936.11	545.4	23.67	12.72	9.09	21.69	727.45	0.375	20.12	Ductal only
1	Acinar majority branching clone	1	192	p14 4.5.13 slide 13_1_Merging	Green 96	565.1	1952.7	551.96	32.79	9.08	13.33	17.75	832.11	0.397	14.08	Acinar only
1	Acinar majority branching clone	1	194	p14 4.5.13 slide 13_1_Merging	Green 97	454.39	1895.17	564.14	26.77	9.69	9.69	21.69	676.16	0.423	15.22	Acinar only
1	Acinar majority branching clone	1	196	p14 4.5.13 slide 13_1_Merging	Green 98	209.83	1936.21	567.38	25.11	7.87	9.09	17.75	446.06	0.383	12.32	Acinar only
1	Acinar majority branching clone	1	198	p14 4.5.13 slide 13_1_Merging	Green 99	3250.95	1971.06	371.92	30.55	33.92	19.39	35.5	4554.76	0.233	36.5	Acinar only
1	Acinar majority branching clone	1	200	p14 4.5.13 slide 13_1_Merging	Green 100	94.79	1947.6	540.73	34.91	5.45	4.85	9.86	193.26	0.52	6.48	Acinar only
1	Acinar majority branching clone	1	202	p14 4.5.13 slide 13_1_Merging	Green 101	507.94	2037.4	583.88	36.41	12.11	7.27	27.61	735	0.419	17.96	Acinar only
1	Acinar majority branching clone	1	206	p14 4.5.13 slide 13_1_Merging	Green 103	174.38	1941.55	385.02	36.67	6.06	6.66	15.78	320.76	0.471	9.95	Acinar only
1	Acinar majority branching clone	1	210	p14 4.5.13 slide 13_1_Merging	Green 105	1019.49	1959.78	473.64	39.69	16.35	15.75	21.69	1475.64	0.332	18.09	Acinar only
1	Acinar majority branching clone	1	212	p14 4.5.13 slide 13_1_Merging	Green 106	8655.93	1890.38	534.14	26.18	33.92	51.49	33.53	11340.6	0.18	52.26	Acinar only
1	Acinar majority branching clone	1	214	p14 4.5.13 slide 13_1_Merging	Green 107	212.73	2020.37	551.24	40.93	6.66	7.27	15.78	332.89	0.518	7.56	Acinar only
1	Acinar majority branching clone	1	218	p14 4.5.13 slide 13_1_Merging	Green 109	157.74	1933.09	589.99	38.53	5.45	5.45	13.81	284.66	0.496	9.44	Acinar only
1	Acinar majority branching clone	1	220	p14 4.5.13 slide 13_1_Merging	Green 110	344.41	1986.81	641.96	39.26	9.08	7.88	15.78	472.97	0.502	8.89	Acinar only
1	Acinar majority branching clone	1	224	p14 4.5.13 slide 13_1_Merging	Green 112	861.03	2128.01	468.12	35.54	13.32	10.3	21.69	1091.64	0.401	13.66	Acinar only
1	Acinar majority branching clone	1	226	p14 4.5.13 slide 13_1_Merging	Green 113	229.37	2135.11	476.19	40.33	7.87	8.48	13.81	432.1	0.419	11.68	Acinar only
1	Acinar majority branching clone	1	228	p14 4.5.13 slide 13_1_Merging	Green 114	621.54	1900.89	501.16	34.6	13.93	9.69	27.61	903.4	0.39	17.88	Acinar only
1	Acinar majority branching clone	1	230	p14 4.5.13 slide 13_1_Merging	Green 115	457.29	1942.69	537.29	34.12	10.9	10.9	19.72	671.69	0.427	12.64	Acinar only
1	Acinar majority branching clone	1	232	p14 4.5.13 slide 13_1_Merging	Green 116	235.88	2043.65	547.55	38.15	6.66	6.66	17.75	405.11	0.456	14.85	Acinar only
1	Acinar majority branching clone	1	234	p14 4.5.13 slide 13_1_Merging	Green 117	1302.4	2050.85	562.73	38.07	17.56	15.14	23.67	1891.71	0.305	18.53	Acinar only
1	Acinar majority branching clone	1	236	p14 4.5.13 slide 13_1_Merging	Green 118	386.38	1979.52	563.4	37.48	11.51	9.69	17.75	621.97	0.412	11.05	Acinar only
1	Acinar majority branching clone	1	238	p14 4.5.13 slide 13_1_Merging	Green 119	200.43	2036.19	562.17	40.61	6.66	6.06	15.78	309.79	0.535	7.84	Acinar only
1	Acinar majority branching clone	1	240	p14 4.5.13 slide 13_1_Merging	Green 120	321.26	2018.04	564.42	39.71	10.9	7.27	17.75	570.32	0.398	11.1	Acinar only
1	Acinar majority branching clone	1	242	p14 4.5.13 slide 13_1_Merging	Green 121	1370.42	1929.04	577.56	31.71	16.35	17.57	23.67	1730.98	0.345	25.04	Acinar only
1	Acinar majority branching clone	1	244	p14 4.5.13 slide 13_1_Merging	Green 122	11173.9	2005.04	643.93	18.47	49.66	57.55	43.39	15485.3	0.156	62.02	Acinar only
1	Acinar majority branching clone	1	246	p14 4.5.13 slide 13_1_Merging	Green 123	2926.79	1959.23	391.98	37.04	36.34	18.78	23.67	4295.42	0.23	37.07	Acinar only
1	Acinar majority branching clone	1	248	p14 4.5.13 slide 13_1_Merging	Green 124	1329.9	1999.72	399.65	34.04	27.25	16.96	27.61	2515.21	0.233	28.11	Acinar only
1	Acinar majority branching clone	1	254	p14 4.5.13 slide 13_1_Merging	Green 127	49448	2123.75	512.86	14.68	87.82	84.2	45.36	51818.4	0.126	96.29	Acinar only
1	Acinar majority branching clone	1	256	p14 4.5.13 slide 13_1_Merging	Green 128	757.57	1942.87	555.58	35.86	9.69	18.17	31.56	1195.08	0.336	21.22	Acinar only
1	Acinar majority branching clone	1	258	p14 4.5.13 slide 13_1_Merging	Green 129	546.29	2009.55	571.07	38.59	13.93	13.33	15.78	875.51	0.369	16.37	Acinar only
1	Acinar majority branching clone	1	264	p14 4.5.13 slide 13_1_Merging	Green 132	137.48	1907.06	591.53	41.77	6.66	5.45	9.86	306.82	0.42	7.38	Ductal only
1	Acinar majority branching clone	1	266	p14 4.5.13 slide 13_1_Merging	Green 133	104.92	1911.19	598.8	42.34	4.24	6.06	11.83	188.86	0.57	5.83	Ductal only
1	Acinar majority branching clone	1	268	p14 4.5.13 slide 13_1_Merging	Green 134	8287.64	1888.09	629.91	25.91	53.3	33.32	43.39	10228.9	0.194	59.56	Acinar only
1	Acinar majority branching clone	1	276	p14 4.5.13 slide 13_1_Merging	Green 138	104.19	1947.91	474.67	40.91	6.06	5.45	11.83	214.09	0.5	9.61	Acinar only
1	Acinar majority branching clone	1	278	p14 4.5.13 slide 13_1_Merging	Green 139	321.98	1952.32	479.06	37.19	8.48	7.88	19.72	523.79	0.434	11.33	Acinar only
1	Acinar majority branching clone	1	280	p14 4.5.13 slide 13_1_Merging	Green 140	11605.1	1923.29	494.44	27.15	47.84	39.38	51.28	15958.4	0.155	49.91	Acinar majority with ductal component
1	Acinar majority branching clone	1	282	p14 4.5.13 slide 13_1_Merging	Green 141	757.57	1932.44	509.99	34.11	16.96	15.14	21.69	1333.55	0.301	24.12	Acinar only
1	Acinar majority branching clone	1	284	p14 4.5.13 slide 13_1_Merging	Green 142	254.69	1965.32	561.86	33.71	9.08	6.66	19.72	465.14	0.418	14.56	Acinar only
1	Acinar majority branching clone	1	286	p14 4.5.13 slide 13_1_Merging	Green 143	123	2026.75	581.54	42.46	5.45	4.24	11.83	223.6	0.535	9.28	Acinar only
1	Acinar majority branching clone	1	288	p14 4.5.13 slide 13_1_Merging	Green 144	353.82	1956.63	654.91	38.68	10.3	6.66	19.72	552.18	0.438	15.03	Acinar only
1	Acinar majority branching clone	1	294	p14 4.5.13 slide 13_1_Merging	Green 147	141.09	1955.33	487.24	40.38	6.06	6.06	15.78	275.5	0.476	8.47	Acinar only
1	Acinar majority branching clone	1	296	p14 4.5.13 slide 13_1_Merging	Green 148	94.79	1962.5	484.75	41.27	4.85	4.24	13.81	206.31	0.487	5.27	Acinar only
1	Acinar majority branching clone	1	298	p14 4.5.13 slide 13_1_Merging	Green 149	86.1	2023.68	573.54	41.22	4.85	5.45	9.86	180.57	0.522	5.27	Acinar only
1	Acinar majority branching clone	1	302	p14 4.5.13 slide 13_1_Merging	Green 151	107.09	1973.63	646.49	42.91	4.24	6.06	11.83	215.09	0.507	5.45	Acinar only
1	Acinar majority branching clone	1	304	p14 4.5.13 slide 13_1_Merging	Green 152	50665.7	1960.54	684.65	27.79	122.94	78.15	45.36	53856.6	0.123	130.31	Acinar majority with ductal component
1	Acinar majority branching clone	1	308	p14 4.5.13 slide 13_1_Merging	Green 154	147561	2017.29	438.27	24.79	286.46	186.58	53.25	229889	0.0587	295.56	Acinar majority with ductal component
1	Acinar majority branching clone	1	310	p14 4.5.13 slide 13_1_Merging	Green 155	1159.14	1891.48	492.8	39.97	16.35	17.57	19.72	1664.49	0.321	17.91	Acinar only
1	Acinar majority branching clone	1	312	p14 4.5.13 slide 13_1_Merging	Green 156	10194.2	2040.6	517.8	27.58	42.39	38.16	45.36	14581.3	0.156	45.33	Acinar only
1	Acinar majority branching clone	1	314	p14 4.5.13 slide 13_1_Merging	Green 157	127.35	1982.9	635.98	41.01	4.85	6.66	11.83	239.77	0.511	8.55	Acinar only
1	Acinar majority branching clone	1	316	p14 4.5.13 slide 13_1_Merging	Green 158	7696.49	2009.88	588.05	26.42	47.24	34.53	47.33	9468.67	0.199	49.2	Acinar only
5	Tripotent with Acinar branching component	1	54	p14 4.5.13 slide 13_1_Merging	Green 27	72931.1	1416.62	697.97	27.26	133.84	138.72	41.42	103904	0.0812	174.82	Acinar only
5	Tripotent with Acinar branching component	1	28	p14 4.5.13 slide 13_1_Merging	Green 14	489.85	1454.21	767.26	36.7	16.35	9.09	29.58	950.75	0.316	19.93	Acinar only
5	Tripotent with Acinar branching component	1	38	p14 4.5.13 slide 13_1_Merging	Green 19	275.68	1435.76	755.37	38.91	8.48	7.88	21.69	495.11	0.414	11.15	Acinar only
5	Tripotent with Acinar branching component	1	52	p14 4.5.13 slide 13_1_Merging	Green 26	138.92	1431.08	765.57	40.2	6.06	6.66	13.81	335.8	0.386	7.45	Acinar only
5	Tripotent with Acinar branching component	1	46	p14 4.5.13 slide 13_1_Merging	Green 23	75.97	1406.96	736.83	40.08	4.85	4.85	11.83	193.89	0.447	5.57	Acinar only
5	Tripotent with Acinar branching component	1	50	p14 4.5.13 slide 13_1_Merging	Green 25	86.1	1400.67	734.35	38.62	4.85	4.85	11.83	221.55	0.426	5.92	Acinar only
5	Tripotent with Acinar branching component	1	48	p14 4.5.13 slide 13_1_Merging	Green 24	282.19	1390.39	734.63	39.57	8.48	9.69	19.72	556.84	0.374	15.01	Acinar only
5	Tripotent with Acinar branching component	1	24	p14 4.5.13 slide 13_1_Merging	Green 12	1315.43	1389.79	743.53	20.38	21.8	18.17	23.67	3266.56	0.178	24.01	Acinar only
5	Tripotent with Acinar branching component	1	12	p14 4.5.13 slide 13_1_Merging	Green 6	798.08	1347.1	626.38	24.19	15.75	15.75	19.72	1511.94	0.275	18.07	Acinar only
5	Tripotent with Acinar branching component	1	6	p14 4.5.13 slide 13_1_Merging	Green 3	304.62	1329.83	593.07	20.98	9.08	9.69	15.78	643.46	0.34	11.26	Acinar only
5	Tripotent with Acinar branching component	1	32	p14 4.5.13 slide 13_1_Merging	Green 16	188.85	1297.5	562.06	29.33	7.27	8.48	9.86	344.64	0.462	8.42	Acinar only
1	Acinar majority branching clone	1	4	p14 slide13_2_Merging	Green 2	252.53	1675.16	700.29	47.06	7.87	6.66	15.78	344.57	0.561	10.74	Acinar only
1	Acinar majority branching clone	1	8	p14 slide13_2_Merging	Green 4	122.29	1654.01	703.34	48.92	5.45	8.48	11.83	307.06	0.388	11.41	Acinar only
1	Acinar majority branching clone	1	10	p14 slide13_2_Merging	Green 5	393.63	1704.93	704.32	46.85	13.32	13.93	19.72	913.34	0.284	16.75	Acinar only
1	Acinar majority branching clone	1	20	p14 slide13_2_Merging	Green 10	1469.6	1685.2	697.96	50.22	19.38	21.81	21.69	1669.65	0.374	26.13	Acinar only
1	Acinar majority branching clone	1	22	p14 slide13_2_Merging	Green 11	315.48	1634.06	720.43	48.47	9.08	10.9	15.78	586.47	0.382	10.9	Acinar only
1	Acinar majority branching clone	1	34	p14 slide13_2_Merging	Green 17	526.05	1711.72	537.8	50.56	12.72	11.51	19.72	971.23	0.324	13.86	Acinar only
1	Acinar majority branching clone	1	40	p14 slide13_2_Merging	Green 20	124.46	1701.9	614.36	51.78	6.06	6.66	9.86	213.89	0.564	6.84	Acinar only
1	Acinar majority branching clone	1	44	p14 slide13_2_Merging	Green 22	400.87	1642.84	680.28	60.11	10.3	7.88	27.61	697.19	0.377	16.24	Acinar only
1	Acinar majority branching clone	1	46	p14 slide13_2_Merging	Green 23	287.99	1661.92	697.32	52.24	6.66	11.51	13.81	440.82	0.478	11.49	Acinar only
1	Acinar majority branching clone	1	50	p14 slide13_2_Merging	Green 25	118.67	1639.58	712.39	50.34	6.06	7.27	11.83	254.18	0.459	8.38	Acinar only
1	Acinar majority branching clone	1	52	p14 slide13_2_Merging	Green 26	821.27	1648.26	716.53	51.14	15.14	17.57	15.78	1370.53	0.309	18.6	Acinar only
1	Acinar majority branching clone	1	66	p14 slide13_2_Merging	Green 33	178.73	1596.54	646.85	54.04	5.45	6.66	13.81	273.19	0.562	6.18	Acinar only
1	Acinar majority branching clone	1	68	p14 slide13_2_Merging	Green 34	193.2	1632.63	685.9	51.53	10.3	7.27	11.83	389.35	0.415	10.53	Acinar only
1	Acinar majority branching clone	1	70	p14 slide13_2_Merging	Green 35	315.48	1693.53	692.26	54.03	9.08	6.06	17.75	454.8	0.493	9	Acinar only
1	Acinar majority branching clone	1	72	p14 slide13_2_Merging	Green 36	639.65	1616.13	690.46	53.12	12.72	10.9	19.72	846.76	0.424	14.28	Acinar only
1	Acinar majority branching clone	1	78	p14 slide13_2_Merging	Green 39	142.55	1615.57	506.19	54.52	7.27	6.06	13.81	315.78	0.418	8.11	Acinar only
1	Acinar majority branching clone	1	82	p14 slide13_2_Merging	Green 41	669.32	1684.62	541.5	54.19	12.11	12.72	17.75	863.23	0.429	13.1	Acinar only
1	Acinar majority branching clone	1	84	p14 slide13_2_Merging	Green 42	146.89	1647.88	550.05	55.16	6.06	7.27	15.78	294.02	0.458	7.05	Acinar only
1	Acinar majority branching clone	1	90	p14 slide13_2_Merging	Green 45	176.55	1736.5	622.04	51.03	6.66	6.66	13.81	300.07	0.507	6.81	Acinar only
1	Acinar majority branching clone	1	92	p14 slide13_2_Merging	Green 46	101.3	1638.13	649.91	54.59	4.85	6.66	9.86	217.79	0.483	7.38	Acinar only
1	Acinar majority branching clone	1	110	p14 slide13_2_Merging	Green 55	121.56	1636.09	546.68	54.96	4.85	5.45	13.81	216.35	0.549	6.51	Acinar only
1	Acinar majority branching clone	1	114	p14 slide13_2_Merging	Green 57	188.86	1649.46	558.94	60.44	7.27	5.45	15.78	296.84	0.536	7.05	Acinar only
1	Acinar majority branching clone	1	120	p14 slide13_2_Merging	Green 60	107.81	1585.82	659.21	53.18	4.85	6.06	11.83	219.83	0.498	9.59	Acinar only
1	Acinar majority branching clone	1	122	p14 slide13_2_Merging	Green 61	290.88	1599.97	682.36	54.48	6.66	9.09	13.81	417.09	0.509	9.48	Acinar only
1	Acinar majority branching clone	1	124	p14 slide13_2_Merging	Green 62	1118.66	1658.39	681.07	51.36	13.93	28.47	15.78	2079.34	0.251	28.1	Acinar only
1	Acinar majority branching clone	1	126	p14 slide13_2_Merging	Green 63	270.62	1628.01	716.43	49.88	7.87	7.88	15.78	431.1	0.469	10.14	Acinar only
1	Acinar majority branching clone	1	128	p14 slide13_2_Merging	Green 64	471.78	1654.27	734.24	49.5	16.35	9.69	17.75	942.68	0.311	17.79	Acinar only
1	Acinar majority branching clone	1	136	p14 slide13_2_Merging	Green 68	83.21	1622.97	515.87	57.61	6.06	6.06	9.86	200.08	0.461	8.07	Acinar only
1	Acinar majority branching clone	1	148	p14 slide13_2_Merging	Green 74	349.49	1593.46	673.85	57.77	12.11	9.69	13.81	585.76	0.41	11.76	Acinar only
1	Acinar majority branching clone	1	154	p14 slide13_2_Merging	Green 77	2701.15	1640.16	481.15	52.66	21.2	36.35	23.67	3955.03	0.237	36.78	Acinar only
1	Acinar majority branching clone	1	156	p14 slide13_2_Merging	Green 78	243.85	1630.06	493.2	51.58	8.48	9.69	13.81	513.5	0.368	11.48	Acinar only
1	Acinar majority branching clone	1	162	p14 slide13_2_Merging	Green 81	638.93	1668.87	545.91	54.58	14.54	16.36	19.72	1121.26	0.32	16.94	Acinar only
1	Acinar majority branching clone	1	170	p14 slide13_2_Merging	Green 85	708.39	1735.83	612.78	59.23	12.11	12.12	29.58	1294.18	0.297	26.94	Acinar majority with ductal component
1	Acinar majority branching clone	1	172	p14 slide13_2_Merging	Green 86	382.78	1614.5	527.4	61.59	12.11	8.48	17.75	718.43	0.355	13.82	Acinar only
1	Acinar majority branching clone	1	174	p14 slide13_2_Merging	Green 87	236.61	1843.8	551.33	59.31	9.69	7.88	19.72	505.67	0.366	14.97	Acinar only
1	Acinar majority branching clone	1	176	p14 slide13_2_Merging	Green 88	173.66	1660.4	559.55	59.17	7.27	6.06	13.81	327.61	0.459	8.29	Acinar only
1	Acinar majority branching clone	1	180	p14 slide13_2_Merging	Green 90	717.07	1705.33	600.61	60.75	18.17	9.69	25.64	1141.13	0.34	22.47	Acinar only
1	Acinar majority branching clone	1	190	p14 slide13_2_Merging	Green 95	142.55	1655.79	571.76	67.05	6.06	6.06	15.78	289.88	0.455	7.13	Acinar only
1	Acinar majority branching clone	1	192	p14 slide13_2_Merging	Green 96	387.12	1671.07	698.06	64.25	7.87	10.9	15.78	600.71	0.428	12.02	Acinar only
1	Acinar majority branching clone	1	194	p14 slide13_2_Merging	Green 97	8147.58	1727.1	542.91	53.06	38.16	50.89	35.5	11995.2	0.163	54.01	Acinar only
1	Acinar majority branching clone	1	196	p14 slide13_2_Merging	Green 98	641.1	1647.81	567.53	62.25	14.54	12.72	19.72	1208.85	0.297	14.19	Acinar only
1	Acinar majority branching clone	1	198	p14 slide13_2_Merging	Green 99	229.38	1699.18	593.25	66.17	7.27	7.27	23.67	444.58	0.408	22.11	Acinar only
1	Acinar majority branching clone	1	200	p14 slide13_2_Merging	Green 100	845.15	1707.83	588.73	67.47	13.93	13.33	29.58	1429.65	0.302	17.8	Acinar only
1	Acinar majority branching clone	1	202	p14 slide13_2_Merging	Green 101	128.8	1707.17	622.69	72.02	4.85	6.66	15.78	288.5	0.428	12.93	Acinar only
1	Acinar majority branching clone	1	210	p14 slide13_2_Merging	Green 105	113.6	1697.61	628.03	68.88	6.06	4.85	13.81	250.25	0.453	6.76	Acinar only
1	Acinar majority branching clone	1	212	p14 slide13_2_Merging	Green 106	283.65	1786.25	630.94	73.62	8.48	10.9	19.72	648.2	0.322	10.91	Acinar only
1	Acinar majority branching clone	1	218	p14 slide13_2_Merging	Green 109	273.52	1850.3	577.4	72.8	8.48	6.66	13.81	403.95	0.504	8.44	Acinar only
1	Acinar majority branching clone	1	220	p14 slide13_2_Merging	Green 110	5185.22	1762.78	618.92	61.46	31.49	27.26	39.44	8739.89	0.166	37.09	Acinar only
1	Acinar majority branching clone	1	222	p14 slide13_2_Merging	Green 111	2379.15	1617.01	663.23	56.5	27.86	26.05	27.61	4234.55	0.204	32.67	Acinar only
1	Acinar majority branching clone	1	224	p14 slide13_2_Merging	Green 112	1175.83	1637.6	663.15	61.62	17.56	15.14	25.64	1787.5	0.301	24.25	Acinar majority with ductal component
1	Acinar majority branching clone	1	226	p14 slide13_2_Merging	Green 113	9512.98	1844.66	450.09	66.29	48.45	46.65	31.56	13080.9	0.166	52.34	Acinar only
1	Acinar majority branching clone	1	230	p14 slide13_2_Merging	Green 115	333.57	1829.65	616.67	75.84	9.08	7.88	19.72	588.85	0.395	14.67	Acinar only
1	Acinar majority branching clone	1	232	p14 slide13_2_Merging	Green 116	274.24	1645.64	634.16	73.77	6.66	8.48	19.72	484.4	0.421	19.05	Acinar only
1	Acinar majority branching clone	1	234	p14 slide13_2_Merging	Green 117	115.05	1654.06	640.11	76.92	5.45	4.85	13.81	242.69	0.471	9.67	Acinar only
1	Acinar majority branching clone	1	238	p14 slide13_2_Merging	Green 119	333.57	1853.84	546.73	68.02	10.9	7.88	19.72	780.05	0.298	15.98	Acinar only
1	Acinar majority branching clone	1	240	p14 slide13_2_Merging	Green 120	2575.24	1849.66	561.8	63.91	29.07	27.26	27.61	4511.51	0.201	37.89	Acinar only
1	Acinar majority branching clone	1	248	p14 slide13_2_Merging	Green 124	208.39	1846.13	589.69	75.29	8.48	7.88	17.75	435.9	0.39	12.63	Acinar only
1	Acinar majority branching clone	1	252	p14 slide13_2_Merging	Green 126	40701	1804.26	550.51	61.05	59.35	143.57	45.36	72334.2	0.0791	143.09	Acinar majority with ductal component
1	Acinar majority branching clone	1	254	p14 slide13_2_Merging	Green 127	132.42	1703.74	627.09	77.16	5.45	7.88	13.81	328.37	0.383	8.47	Acinar only
1	Acinar majority branching clone	1	258	p14 slide13_2_Merging	Green 129	1099.13	1837.01	596.09	72.66	18.78	16.96	21.69	2222.74	0.232	21.55	Acinar only
1	Acinar majority branching clone	1	262	p14 slide13_2_Merging	Green 131	202.6	1770.13	639.72	80.53	6.66	7.27	15.78	349.86	0.477	7.95	Acinar only
1	Acinar majority branching clone	1	266	p14 slide13_2_Merging	Green 133	5754.68	1742.14	589.12	66.65	43.61	28.47	35.5	8589.65	0.181	45.55	Acinar majority with ductal component
1	Acinar majority branching clone	1	270	p14 slide13_2_Merging	Green 135	840.08	1665.31	620.18	76	17.56	10.9	23.67	1439.52	0.299	19.16	Acinar only
1	Acinar majority branching clone	1	272	p14 slide13_2_Merging	Green 136	486.25	1646.51	642.81	74.72	15.14	9.09	21.69	902.56	0.331	16.25	Acinar only
1	Acinar majority branching clone	1	278	p14 slide13_2_Merging	Green 139	2961.64	1779.5	597.24	73.13	24.83	32.11	41.42	5584.83	0.179	42.26	Acinar only
1	Acinar majority branching clone	1	284	p14 slide13_2_Merging	Green 142	50630	1752.13	683.18	58.16	124.16	102.38	47.33	75040.8	0.0882	138.32	Acinar majority with ductal component
12	Acinar only	0	2	p14 slide13_2_Merging	Green 1	130.25	1370.24	887.5	46.89	6.06	5.45	11.83	278.99	0.445	8.25	Acinar only
12	Acinar only	0	4	p14 slide13_2_Merging	Green 2	146.16	1358.52	858.72	51.56	6.66	5.45	9.86	260.65	0.515	7.95	Acinar only
12	Acinar only	0	6	p14 slide13_2_Merging	Green 3	210.56	1350.42	869.3	49.07	8.48	7.27	11.83	374.4	0.457	9.53	Acinar only
12	Acinar only	0	8	p14 slide13_2_Merging	Green 4	589.72	1367.3	864.64	52.25	12.11	15.75	15.78	891.54	0.381	16.57	Acinar only
12	Acinar only	0	10	p14 slide13_2_Merging	Green 5	381.33	1358.25	874.82	50.49	10.9	8.48	13.81	628.24	0.405	11.14	Acinar only
12	Acinar only	0	12	p14 slide13_2_Merging	Green 6	634.58	1355.45	901.08	47.5	15.75	9.09	19.72	957.16	0.373	17.24	Acinar only
12	Acinar only	0	14	p14 slide13_2_Merging	Green 7	119.39	1382.21	861.14	50.74	9.08	6.66	9.86	285.48	0.411	9.22	Acinar only
12	Acinar only	0	16	p14 slide13_2_Merging	Green 8	88.28	1373.1	872.06	52.15	5.45	6.06	11.83	191.85	0.5	7.55	Acinar only
12	Acinar only	0	18	p14 slide13_2_Merging	Green 9	107.81	1370.38	877.69	51.82	6.06	5.45	9.86	211.14	0.519	6.07	Acinar only
5	Tripotent with Acinar branching component	1	2	p14 slide13_2_Merging	Green 1	225.04	1410.11	746.65	53.81	6.66	9.69	11.83	343.32	0.521	10.55	Acinar only
5	Tripotent with Acinar branching component	1	4	p14 slide13_2_Merging	Green 2	143.27	1440.67	726.88	55.04	4.85	5.45	11.83	220.77	0.6	8.14	Acinar only
5	Tripotent with Acinar branching component	1	6	p14 slide13_2_Merging	Green 3	216.35	1492.43	750.31	77.03	6.66	6.06	17.75	352.28	0.495	6.91	Acinar only
5	Tripotent with Acinar branching component	1	8	p14 slide13_2_Merging	Green 4	173.66	1473.94	800.56	76.98	6.66	6.66	17.75	356.89	0.422	16.37	Acinar only
5	Tripotent with Acinar branching component	1	10	p14 slide13_2_Merging	Green 5	178.73	1485.75	743.45	77.47	5.45	6.66	15.78	279.52	0.549	8.49	Acinar only
5	Tripotent with Acinar branching component	1	16	p14 slide13_2_Merging	Green 8	481.91	1473.43	817.11	78.34	10.9	6.66	21.69	750.17	0.396	12.26	Acinar only
5	Tripotent with Acinar branching component	1	2	p14 slide13_2_Merging	Green 1	138.2	1300.36	624.32	60.02	6.66	7.88	13.81	299.03	0.432	10.61	Acinar only
5	Tripotent with Acinar branching component	1	4	p14 slide13_2_Merging	Green 2	231.55	1293.31	633.94	61.71	9.69	12.72	13.81	595.58	0.306	12.8	Acinar only
5	Tripotent with Acinar branching component	1	6	p14 slide13_2_Merging	Green 3	83.21	1305.69	674.26	58.21	4.85	6.06	9.86	188.48	0.489	8.07	Acinar only
5	Tripotent with Acinar branching component	1	8	p14 slide13_2_Merging	Green 4	78.87	1350.42	689.28	57.65	5.45	4.24	11.83	196.2	0.453	9.57	Acinar only
5	Tripotent with Acinar branching component	1	10	p14 slide13_2_Merging	Green 5	149.06	1317.37	686.59	60.55	7.87	5.45	11.83	280.49	0.485	7.55	Acinar only
5	Tripotent with Acinar branching component	1	12	p14 slide13_2_Merging	Green 6	89	1356.21	689.42	58.2	7.27	4.85	11.83	201.39	0.479	7.05	Acinar only
5	Tripotent with Acinar branching component	1	14	p14 slide13_2_Merging	Green 7	314.04	1295.59	699.88	61.95	9.69	12.12	21.69	648.31	0.345	13	Acinar only
5	Tripotent with Acinar branching component	1	16	p14 slide13_2_Merging	Green 8	89	1358.57	614.68	57.19	7.87	5.45	13.81	277.67	0.347	7.55	Acinar only
5	Tripotent with Acinar branching component	1	18	p14 slide13_2_Merging	Green 9	93.34	1327.54	613.89	63.05	6.66	5.45	13.81	265.53	0.375	6.18	Ductal only
5	Tripotent with Acinar branching component	1	20	p14 slide13_2_Merging	Green 10	230.82	1307.28	621.56	63.47	8.48	9.09	15.78	505.63	0.36	10.06	Ductal only
5	Tripotent with Acinar branching component	1	22	p14 slide13_2_Merging	Green 11	798.12	1311.16	652.56	61.66	18.78	10.3	21.69	1179.92	0.353	22.09	Acinar only
5	Tripotent with Acinar branching component	1	24	p14 slide13_2_Merging	Green 12	193.2	1340.31	661.67	61.41	9.69	7.88	13.81	531.87	0.304	11.26	Acinar only
5	Tripotent with Acinar branching component	1	26	p14 slide13_2_Merging	Green 13	673.66	1358.45	671.55	60.86	17.56	13.93	17.75	1297.06	0.287	19.22	Acinar only
5	Tripotent with Acinar branching component	1	28	p14 slide13_2_Merging	Green 14	322	1344.99	680.39	59.69	12.11	9.09	15.78	685	0.332	15.45	Acinar only
5	Tripotent with Acinar branching component	1	30	p14 slide13_2_Merging	Green 15	384.22	1325.31	679.71	59.35	9.69	12.12	17.75	832.15	0.307	13.91	Acinar only
5	Tripotent with Acinar branching component	1	32	p14 slide13_2_Merging	Green 16	367.58	1299.75	682.37	61.44	12.72	9.69	15.78	736.48	0.337	12.98	Acinar only
5	Tripotent with Acinar branching component	1	34	p14 slide13_2_Merging	Green 17	105.64	1317.63	696.42	59.42	6.06	5.45	9.86	222.34	0.486	6.24	Acinar only
5	Tripotent with Acinar branching component	1	36	p14 slide13_2_Merging	Green 18	626.63	1353	581.35	60.4	13.32	11.51	23.67	1065.7	0.332	14.33	Acinar only
5	Tripotent with Acinar branching component	1	38	p14 slide13_2_Merging	Green 19	129.52	1351.85	590.01	60.47	4.85	6.66	13.81	268.36	0.461	8.55	Acinar only
5	Tripotent with Acinar branching component	1	40	p14 slide13_2_Merging	Green 20	545.58	1339.97	596.8	60.74	13.93	10.3	21.69	1122.07	0.288	14.78	Acinar only
5	Tripotent with Acinar branching component	1	42	p14 slide13_2_Merging	Green 21	413.17	1329.41	601.3	60.23	7.87	13.33	21.69	710.83	0.377	17.37	Acinar only
5	Tripotent with Acinar branching component	1	44	p14 slide13_2_Merging	Green 22	164.25	1340.61	604.23	64.89	6.66	7.27	19.72	378.92	0.383	7.36	Acinar only
5	Tripotent with Acinar branching component	1	46	p14 slide13_2_Merging	Green 23	461.65	1321.37	616.07	62.13	10.3	15.75	19.72	1145.55	0.252	17.12	Ductal only
5	Tripotent with Acinar branching component	1	48	p14 slide13_2_Merging	Green 24	101.3	1304.25	647.65	63.15	6.66	5.45	11.83	263.05	0.4	7.62	Acinar only
5	Tripotent with Acinar branching component	1	52	p14 slide13_2_Merging	Green 26	184.51	1362.54	580.58	67.03	6.06	5.45	15.78	282.65	0.555	12.84	Acinar only
5	Tripotent with Acinar branching component	1	54	p14 slide13_2_Merging	Green 27	680.89	1352	606.57	62.27	15.75	10.3	25.64	1479.36	0.253	17.12	Acinar only
5	Tripotent with Acinar branching component	1	56	p14 slide13_2_Merging	Green 28	212.01	1294.92	615.39	59.29	5.45	7.27	19.72	339.7	0.506	8.93	Ductal only
5	Tripotent with Acinar branching component	1	58	p14 slide13_2_Merging	Green 29	298.84	1337.36	617.04	63.88	7.27	8.48	19.72	505.25	0.428	11.72	Ductal only
5	Tripotent with Acinar branching component	1	60	p14 slide13_2_Merging	Green 30	483.36	1314.21	676.24	61.01	10.9	13.33	17.75	1040.22	0.286	13.29	Acinar only
5	Tripotent with Acinar branching component	1	62	p14 slide13_2_Merging	Green 31	359.62	1355.5	571.2	61.48	9.08	9.69	21.69	844.44	0.29	11.64	Acinar only
5	Tripotent with Acinar branching component	1	64	p14 slide13_2_Merging	Green 32	180.17	1318.19	600.79	62.48	9.69	7.88	15.78	413.04	0.373	10.5	Acinar only
5	Tripotent with Acinar branching component	1	66	p14 slide13_2_Merging	Green 33	300.29	1314.79	663.56	62.56	10.3	11.51	17.75	689.59	0.314	11.82	Acinar only
5	Tripotent with Acinar branching component	1	68	p14 slide13_2_Merging	Green 34	337.19	1295.8	649.62	62.83	11.51	7.27	13.81	605.93	0.387	12.46	Acinar only
5	Tripotent with Acinar branching component	1	70	p14 slide13_2_Merging	Green 35	188.86	1363.25	572.1	58.48	7.27	8.48	23.67	444.8	0.358	17.22	Acinar only
5	Tripotent with Acinar branching component	1	72	p14 slide13_2_Merging	Green 36	2224.3	1354	621.33	63.55	30.89	20.6	25.64	4586.58	0.18	32.54	Acinar majority with ductal component
5	Tripotent with Acinar branching component	1	74	p14 slide13_2_Merging	Green 37	480.46	1306.73	607.75	63.28	12.11	14.54	21.69	1219.68	0.243	16.3	Ductal only
13	Acinar only	0	4	p14 slide13_2_Merging	Green 2	272.79	1181.73	489.83	58.02	10.3	8.48	15.78	663.93	0.306	12.73	Acinar only
14	Acinar only	0	2	p14 slide13_2_Merging	Green 1	185.96	1127.4	914.05	47.58	6.06	8.48	13.81	330.15	0.477	8.08	Acinar only
15	Acinar branching	0	2	p14 slide13_2_Merging	Green 1	154.85	851.83	740.99	44.97	6.06	6.06	15.78	306.02	0.456	6.73	Acinar only
15	Acinar branching	0	4	p14 slide13_2_Merging	Green 2	97.68	858.68	689.59	44.75	5.45	6.06	13.81	265.25	0.387	6.55	Acinar only
15	Acinar branching	0	6	p14 slide13_2_Merging	Green 3	88.28	858.24	683.45	42.94	4.24	6.06	11.83	176.23	0.544	8.6	Acinar only
15	Acinar branching	0	8	p14 slide13_2_Merging	Green 4	504.34	866.46	674.36	50.35	15.14	10.9	23.67	1131.81	0.271	19.9	Acinar only
15	Acinar branching	0	12	p14 slide13_2_Merging	Green 6	78.87	957.11	747.85	52.94	6.66	4.85	13.81	236.33	0.376	9.95	Acinar only
15	Acinar branching	0	14	p14 slide13_2_Merging	Green 7	156.29	936.25	768.1	47.89	6.66	10.9	11.83	411.26	0.341	10.92	Acinar only
15	Acinar branching	0	16	p14 slide13_2_Merging	Green 8	274.24	871.04	613.58	51.9	6.66	9.09	17.75	427.03	0.478	9.43	Acinar only
15	Acinar branching	0	18	p14 slide13_2_Merging	Green 9	617.94	861.71	639.77	45.04	12.72	11.51	25.64	1002.77	0.35	12.97	Acinar only
15	Acinar branching	0	20	p14 slide13_2_Merging	Green 10	413.89	890.2	684.93	52.79	14.54	11.51	17.75	1106.88	0.243	15.18	Acinar only
15	Acinar branching	0	24	p14 slide13_2_Merging	Green 12	238.78	950.12	767.14	48.6	10.9	6.66	13.81	422.55	0.44	11.14	Acinar only
15	Acinar branching	0	26	p14 slide13_2_Merging	Green 13	4978.27	831.75	651.52	46.52	44.82	27.87	29.58	7127.98	0.198	45.83	Acinar only
15	Acinar branching	0	28	p14 slide13_2_Merging	Green 14	1586.82	855.03	618.91	46.7	16.96	27.26	25.64	2463.31	0.267	30.62	Acinar only
15	Acinar branching	0	30	p14 slide13_2_Merging	Green 15	282.2	869.89	662.46	58.67	8.48	7.88	19.72	657.29	0.317	9.45	Acinar only
15	Acinar branching	0	32	p14 slide13_2_Merging	Green 16	571.63	881.85	677.1	55.01	10.9	15.75	19.72	1194.42	0.279	17.12	Acinar only
15	Acinar branching	0	36	p14 slide13_2_Merging	Green 18	220.69	883.2	648.83	62.52	7.87	6.66	15.78	459.78	0.384	10.05	Acinar only
15	Acinar branching	0	38	p14 slide13_2_Merging	Green 19	537.62	885.49	662.37	60.71	12.72	9.09	21.69	941.89	0.339	12.87	Acinar only
15	Acinar branching	0	42	p14 slide13_2_Merging	Green 21	463.82	827.82	676.08	71.5	9.08	10.9	21.69	791.22	0.366	14.27	Acinar only
15	Acinar branching	0	44	p14 slide13_2_Merging	Green 22	99.85	954.76	683.66	78.23	4.85	5.45	13.81	214.7	0.485	11	Acinar only
16	Acinar only	0	13	p14 slide13_2_Merging	Green 5	193.2	426.37	690.95	17.62	7.27	19.39	9.86	475.15	0.34	19.23	Acinar only
17	Acinar only	0	9	p14 slide13_2_Merging	Green 3	126.63	308.54	820.26	11.1	8.48	8.48	5.92	217.36	0.561	8.12	Acinar only
17	Acinar only	0	11	p14 slide13_2_Merging	Green 4	82.49	272.33	820.53	12.04	5.45	7.27	7.89	217.07	0.422	7.05	Acinar only
17	Acinar only	0	17	p14 slide13_2_Merging	Green 7	83.94	267.46	707.92	27.64	4.85	4.85	9.86	159.86	0.58	4.83	Acinar only
18	Acinar only	0	15	p14 slide13_2_Merging	Green 6	717.8	307.65	530.97	26.86	10.3	17.57	19.72	1074.36	0.361	17.51	Acinar only
19	Acinar only	0	19	p14 slide13_2_Merging	Green 8	554.99	71.23	626.25	29.1	13.32	16.36	13.81	1165.29	0.28	18.32	Acinar only
19	Acinar only	0	21	p14 slide13_2_Merging	Green 9	128.8	67.28	640.09	26.99	6.66	7.88	7.89	283.26	0.435	8.14	Acinar only
19	Acinar only	0	23	p14 slide13_2_Merging	Green 10	224.31	57.04	666.07	30.03	8.48	10.3	13.81	650.35	0.275	9.86	Acinar only
19	Acinar only	0	25	p14 slide13_2_Merging	Green 11	250.36	69.97	610.84	34.3	8.48	9.09	11.83	474.79	0.405	9.67	Acinar only
19	Acinar only	0	27	p14 slide13_2_Merging	Green 12	633.86	76.08	737.35	31.4	20.59	15.75	15.78	1626.3	0.219	20.45	Acinar only
20	Acinar only	0	2	p14 slide13_2_Merging	Red 1	340.09	266.23	838.1	37.03	9.08	7.88	13.81	345.06	0.683	11.16	Acinar only
21	Acinar only	0	2	p14 slide13_2_Merging	Red 1	264.11	67.16	639.5	27.66	7.87	8.48	9.86	297.06	0.67	9.16	Acinar only
8	Acinar only	0	2	p14 slide13_2_Merging	Red 1	7757.56	654.43	1119.96	71.19	38.16	35.74	27.61	4501.64	0.421	39.3	Acinar only
7	Tripotent with Ductal branching component	1	2	p14 slide13_2_Merging	Red 1	377.71	1105.47	974.15	58.16	17.56	6.66	11.83	484.91	0.521	17.46	Ductal only
7	Tripotent with Ductal branching component	1	4	p14 slide13_2_Merging	Red 2	708.39	1085.67	934.83	48.85	12.72	13.33	19.72	786.59	0.489	16.42	Ductal only
7	Tripotent with Ductal branching component	1	6	p14 slide13_2_Merging	Red 3	299.56	1121.7	985.99	62.06	7.27	8.48	11.83	340.36	0.636	9.16	Ductal only
7	Tripotent with Ductal branching component	1	8	p14 slide13_2_Merging	Red 4	753.98	1076.44	913.53	63.72	14.54	30.29	19.72	1203.24	0.333	32.94	Ductal only
7	Tripotent with Ductal branching component	1	10	p14 slide13_2_Merging	Red 5	211.29	1093.14	958.55	67.58	5.45	8.48	11.83	300.28	0.571	10.72	Ductal only
7	Tripotent with Ductal branching component	1	12	p14 slide13_2_Merging	Red 6	171.49	1067.72	819.2	71.86	9.08	9.69	9.86	349.64	0.427	9.23	Ductal only
7	Tripotent with Ductal branching component	1	14	p14 slide13_2_Merging	Red 7	889.29	1133.38	989.36	68	13.32	19.99	15.78	886.58	0.504	19.82	Ductal only
7	Tripotent with Ductal branching component	1	16	p14 slide13_2_Merging	Red 8	73.81	1054.19	813.53	80.76	6.06	9.69	5.92	227.88	0.373	10.22	Ductal only
23	Acinar only	0	2	p14 slide13_2_Merging	Red 1	397.97	1293.33	446.08	47.82	10.9	8.48	9.86	431.03	0.607	11.55	Acinar only
7	Tripotent with Ductal branching component	N/A	2	p14 slide13_2_Merging	Red 1	243.12	953.8	647.15	69.7	8.48	8.48	9.86	369.54	0.51	9.03	Islet only
7	Tripotent with Ductal branching component	N/A	4	p14 slide13_2_Merging	Red 2	185.96	951.91	656.17	69.82	6.66	8.48	9.86	345.74	0.456	8.89	Islet only
7	Tripotent with Ductal branching component	N/A	6	p14 slide13_2_Merging	Red 3	682.34	920.33	650.2	71.28	15.75	10.9	13.81	776.35	0.483	16.21	Islet only
7	Tripotent with Ductal branching component	N/A	8	p14 slide13_2_Merging	Red 4	1378.43	902.18	593.01	74.04	15.14	13.93	19.72	1323.67	0.453	16.26	Duct only
7	Tripotent with Ductal branching component	N/A	10	p14 slide13_2_Merging	Red 5	650.5	967.7	641.91	75.75	8.48	13.93	19.72	717.1	0.506	14.12	Islet only
7	Tripotent with Ductal branching component	N/A	12	p14 slide13_2_Merging	Red 6	404.48	973.78	652.95	78.97	7.27	12.12	13.81	524.37	0.504	12.35	Islet only
7	Tripotent with Ductal branching component	N/A	14	p14 slide13_2_Merging	Red 7	2402.3	930.31	594.01	72.37	29.68	24.84	21.69	2148.06	0.404	35.25	Islet only
7	Tripotent with Ductal branching component	N/A	16	p14 slide13_2_Merging	Red 8	2927.63	920.81	622.04	73.37	33.92	19.99	19.72	3351.4	0.295	34.41	Islet only
7	Tripotent with Ductal branching component	N/A	18	p14 slide13_2_Merging	Red 9	303.18	932.46	666.29	79.05	10.3	9.09	11.83	432.44	0.505	10.08	Islet only
7	Tripotent with Ductal branching component	N/A	20	p14 slide13_2_Merging	Red 10	194.64	975.06	668.53	79.56	6.66	9.09	13.81	328.16	0.495	9.22	Islet only
7	Tripotent with Ductal branching component	N/A	22	p14 slide13_2_Merging	Red 11	82.49	965.06	681.34	79.56	8.48	3.63	9.86	186.03	0.493	7.9	Islet only
24	Acinar only	0	2	p14 slide13_2_Merging	Red 1	224.31	359.98	684.29	8.77	14.54	13.33	7.89	371.45	0.481	16.11	Acinar only
10	Tripotent with Ductal branching component	1	2	p14 slide13_2_Merging	Yellow 1	225.76	878.39	965.53	71.39	7.27	10.9	9.86	529.17	0.339	10.91	Ductal only
10	Tripotent with Ductal branching component	1	4	p14 slide13_2_Merging	Yellow 2	136.76	863.73	934.27	75	5.45	7.27	9.86	269.81	0.476	7.36	Ductal only
10	Tripotent with Ductal branching component	1	6	p14 slide13_2_Merging	Yellow 3	151.23	876.94	1022.46	76.01	12.72	6.06	13.81	370.25	0.371	14.91	Ductal only
10	Tripotent with Ductal branching component	1	8	p14 slide13_2_Merging	Yellow 4	2658.45	988.16	1066.93	75.05	29.07	23.63	23.67	2538.47	0.366	36.98	Ductal only
10	Tripotent with Ductal branching component	1	10	p14 slide13_2_Merging	Yellow 5	478.29	872.49	942.37	72.69	10.9	10.3	19.72	664.21	0.445	14.01	Ductal only
10	Tripotent with Ductal branching component	1	12	p14 slide13_2_Merging	Yellow 6	10778.5	883.9	1055.49	66.14	47.85	54.52	41.42	8421.91	0.28	64.38	Ductal only
10	Tripotent with Ductal branching component	1	14	p14 slide13_2_Merging	Yellow 7	18211.2	934.89	997.85	54.88	73.89	101.17	51.28	15825.2	0.212	111.64	Ductal only
11	Tripotent with Ductal branching component	1	2	p14 slide13_2_Merging	Yellow 1	194.64	989.94	431.84	48.59	6.06	10.3	11.83	319.51	0.508	10.48	Ductal only
11	Tripotent with Ductal branching component	1	4	p14 slide13_2_Merging	Yellow 2	138.93	952.92	455.42	49.89	6.06	7.88	11.83	256.98	0.505	11.15	Ductal only
11	Tripotent with Ductal branching component	1	6	p14 slide13_2_Merging	Yellow 3	586.1	908.07	523.12	50.99	7.87	23.63	13.81	857.84	0.395	23.3	Ductal only
11	Tripotent with Ductal branching component	1	8	p14 slide13_2_Merging	Yellow 4	138.93	921.78	500	51.4	6.06	7.27	9.86	280.42	0.463	7.36	Ductal only
11	Tripotent with Ductal branching component	1	10	p14 slide13_2_Merging	Yellow 5	533.28	909.49	551.9	56.39	9.08	14.54	11.83	733.02	0.434	14.59	Ductal only
11	Tripotent with Ductal branching component	1	12	p14 slide13_2_Merging	Yellow 6	772.79	906.23	377.91	57.73	13.93	14.54	19.72	1010.61	0.403	17.97	Ductal only
11	Tripotent with Ductal branching component	1	14	p14 slide13_2_Merging	Yellow 7	243.85	940.6	582.01	62.34	18.78	4.85	7.89	488.27	0.387	18.32	Islet only
11	Tripotent with Ductal branching component	1	16	p14 slide13_2_Merging	Yellow 8	696.09	962.27	634.52	60.75	9.08	32.11	13.81	1086.03	0.35	32.39	Islet only
11	Tripotent with Ductal branching component	1	18	p14 slide13_2_Merging	Yellow 9	303.91	964.59	580.16	63.55	18.78	5.45	13.81	505.71	0.432	18.29	Ductal only
11	Tripotent with Ductal branching component	1	20	p14 slide13_2_Merging	Yellow 10	1187.4	990.12	605.71	67.32	22.41	26.05	15.78	1629.28	0.333	33.57	Ductal only
11	Tripotent with Ductal branching component	1	22	p14 slide13_2_Merging	Yellow 11	2086.1	930.06	644.38	67.18	32.71	19.39	17.75	2819.93	0.28	32.48	Islet majority with ductal component
11	Tripotent with Ductal branching component	1	24	p14 slide13_2_Merging	Yellow 12	174.38	1051.14	443.37	70.42	10.3	8.48	11.83	393.2	0.384	12.02	Ductal only
11	Tripotent with Ductal branching component	1	26	p14 slide13_2_Merging	Yellow 13	621.56	987.56	639.1	70.95	13.93	18.17	15.78	1106.41	0.318	17.68	Ductal only
11	Tripotent with Ductal branching component	1	28	p14 slide13_2_Merging	Yellow 14	484.08	933.05	627.7	66.87	9.08	12.12	13.81	722.03	0.413	11.93	Ductal only
11	Tripotent with Ductal branching component	1	30	p14 slide13_2_Merging	Yellow 15	3711.27	1040.5	429.9	66.73	41.79	36.95	33.53	4563.02	0.254	42.21	Ductal only
11	Tripotent with Ductal branching component	1	32	p14 slide13_2_Merging	Yellow 16	5311.84	946.38	613.33	66.86	30.28	36.35	37.47	5680.95	0.259	36.37	Islet only
11	Tripotent with Ductal branching component	1	34	p14 slide13_2_Merging	Yellow 17	77237.7	945.5	446.88	57.48	119.31	143.57	53.25	67340.4	0.13	159.68	Islet,duct
11	Tripotent with Ductal branching component	1	36	p14 slide13_2_Merging	Yellow 18	316.93	931.29	581.29	78.14	9.08	9.69	13.81	526.14	0.427	12.23	Islet only
11	Tripotent with Ductal branching component	1	38	p14 slide13_2_Merging	Yellow 19	125.9	971.14	630.88	76.05	6.06	7.27	11.83	307.44	0.395	8.31	Islet only
11	Tripotent with Ductal branching component	1	40	p14 slide13_2_Merging	Yellow 20	248.19	911.67	581.93	75.77	9.08	9.09	11.83	449.29	0.425	10.27	Islet only
11	Tripotent with Ductal branching component	1	42	p14 slide13_2_Merging	Yellow 21	396.52	961.96	609.57	77.19	11.51	12.12	17.75	667.46	0.391	13.47	Islet only
11	Tripotent with Ductal branching component	1	44	p14 slide13_2_Merging	Yellow 22	564.4	959.83	618.72	77.67	10.3	12.72	17.75	906	0.365	13.97	Islet only
2	Tripotent	1	2	p14 slide13_2_Merging	Cyan 1	311.14	1078.12	978.59	42.94	9.69	11.51	11.83	632.98	0.351	11.66	Acinar only
2	Tripotent	1	4	p14 slide13_2_Merging	Cyan 2	105.64	1051.08	940.77	43.06	6.06	7.88	11.83	250.79	0.431	8.36	Acinar only
2	Tripotent	1	6	p14 slide13_2_Merging	Cyan 3	496.38	972.33	616.33	48.17	15.14	18.17	11.83	1206.01	0.251	20.63	Islet only
2	Tripotent	1	8	p14 slide13_2_Merging	Cyan 4	98.41	1127.36	914.03	47.13	4.85	6.66	9.86	207.19	0.498	6.91	Acinar only
2	Tripotent	1	10	p14 slide13_2_Merging	Cyan 5	884.95	1050.94	926.28	45.84	15.75	15.14	17.75	1521.2	0.293	16.12	Acinar only
2	Tripotent	1	12	p14 slide13_2_Merging	Cyan 6	261.94	956.5	609.53	47.65	10.9	10.9	11.83	660.21	0.3	11.55	Islet only
2	Tripotent	1	14	p14 slide13_2_Merging	Cyan 7	2560.05	1092.7	966.93	52.62	21.8	16.36	23.67	3029.97	0.299	21.71	Acinar only
2	Tripotent	1	16	p14 slide13_2_Merging	Cyan 8	246.02	959.81	653.64	52.07	10.3	9.09	11.83	581.61	0.326	11.44	Islet only
2	Tripotent	1	18	p14 slide13_2_Merging	Cyan 9	138.93	970.86	670.07	58.22	9.69	7.88	11.83	456.52	0.284	10.13	Islet only
2	Tripotent	1	20	p14 slide13_2_Merging	Cyan 10	10122.2	1168.94	926.67	49	43.61	53.31	25.64	13217.4	0.171	59.03	Acinar only
2	Tripotent	1	22	p14 slide13_2_Merging	Cyan 11	971.05	1022.6	807.62	57.93	19.99	19.99	21.69	2191.18	0.216	25.38	Acinar only
2	Tripotent	1	24	p14 slide13_2_Merging	Cyan 12	1326.33	1058.8	902.65	63.32	19.99	23.02	21.69	2617.44	0.223	26.82	Acinar only
2	Tripotent	1	26	p14 slide13_2_Merging	Cyan 13	2299.56	1083.9	911.66	59.2	18.17	21.2	23.67	3069.43	0.274	25.95	Acinar only
2	Tripotent	1	28	p14 slide13_2_Merging	Cyan 14	2175.1	1102.29	808.02	59.29	19.99	28.47	19.72	3318.44	0.245	28.8	Acinar only
2	Tripotent	1	30	p14 slide13_2_Merging	Cyan 15	1333.57	1052.39	957.6	61.89	12.72	20.6	25.64	2415.8	0.243	20.93	Acinar only
2	Tripotent	1	32	p14 slide13_2_Merging	Cyan 16	1125.18	1005.14	816.58	60.32	21.8	13.93	25.64	2151.66	0.243	22	Acinar only
2	Tripotent	1	34	p14 slide13_2_Merging	Cyan 17	2568.01	1067.28	924.81	61.52	16.35	22.41	31.56	3570.79	0.254	26.5	Acinar only
2	Tripotent	1	36	p14 slide13_2_Merging	Cyan 18	2836.46	1062.89	730.01	70.44	20.59	26.65	27.61	3997.92	0.242	29.8	Acinar only
2	Tripotent	1	38	p14 slide13_2_Merging	Cyan 19	429.81	1057.73	916.05	67.23	9.69	10.3	15.78	962.07	0.286	10.89	Ductal only
2	Tripotent	1	40	p14 slide13_2_Merging	Cyan 20	2197.53	1142.69	998.82	66.06	21.2	26.65	21.69	3753.76	0.218	27.32	Acinar only
2	Tripotent	1	42	p14 slide13_2_Merging	Cyan 21	1185.23	1021.98	839.88	70.63	15.75	24.23	21.69	2716.19	0.199	26.09	Acinar only
2	Tripotent	1	46	p14 slide13_2_Merging	Cyan 23	1048.48	917.95	690.84	69.91	24.83	24.23	23.67	2779.82	0.18	29.8	Acinar only
2	Tripotent	1	48	p14 slide13_2_Merging	Cyan 24	323.44	945.53	812.41	73.58	9.08	10.9	17.75	847.87	0.269	16.24	Acinar only
2	Tripotent	1	50	p14 slide13_2_Merging	Cyan 25	287.99	1043.24	841.4	77.05	9.69	15.14	13.81	833.42	0.253	17.58	Acinar only
2	Tripotent	1	52	p14 slide13_2_Merging	Cyan 26	4000.71	1060.24	876.83	74.02	21.8	30.89	27.61	5514.26	0.221	33.64	Acinar only
2	Tripotent	1	54	p14 slide13_2_Merging	Cyan 27	82.49	1134.88	877.88	77.99	8.48	4.24	11.83	272.94	0.336	8.32	Acinar only
2	Tripotent	1	56	p14 slide13_2_Merging	Cyan 28	836.47	1055.75	842.46	76.13	13.93	19.99	17.75	2088.35	0.206	19.93	Acinar only
2	Tripotent	1	58	p14 slide13_2_Merging	Cyan 29	18702.5	1068.53	1009.25	63.71	32.1	44.22	49.3	15507.8	0.22	47.79	Acinar majority with ductal component
9	Ductal majority branching	1	2	p14 slide13_2_Merging	Cyan 1	1192.47	711.34	1133.16	71.49	18.78	12.72	21.69	1762.42	0.309	18.44	Acinar only
9	Ductal majority branching	1	4	p14 slide13_2_Merging	Cyan 2	488.42	816.63	1132.69	72.83	9.08	16.96	17.75	1098.85	0.273	17.1	Acinar only
9	Ductal majority branching	1	6	p14 slide13_2_Merging	Cyan 3	76.7	797.92	1132.7	75.56	4.24	5.45	13.81	203.29	0.429	12.58	Acinar only
9	Ductal majority branching	1	8	p14 slide13_2_Merging	Cyan 4	107.81	745.38	1127.4	76.4	5.45	6.06	15.78	274.34	0.399	11.14	Acinar only
9	Ductal majority branching	1	10	p14 slide13_2_Merging	Cyan 5	588.28	854.36	1108.26	74	10.9	23.02	15.78	1307.06	0.26	24.08	Acinar only
9	Ductal majority branching	1	12	p14 slide13_2_Merging	Cyan 6	376.26	762.37	1128.27	74.86	10.9	10.3	15.78	886.3	0.284	12.27	Acinar only
26	Islet only	N/A	8	p14 slide13_2_Merging	Cyan 3	383.5	425.9	691.26	17.09	9.69	22.41	13.81	915.63	0.279	22.02	Islet only
27	Acinar only	0	3	p14 slide13_2_Merging	Cyan 1	135.31	308.66	820.49	10.98	7.87	8.48	7.89	252.06	0.506	8.08	Acinar only
28	Acinar only	1	6	p14 slide13_2_Merging	Cyan 3	260.49	57.25	666.3	29.47	10.3	9.69	17.75	732.76	0.269	11.34	Acinar only
28	Acinar only	1	10	p14 slide13_2_Merging	Cyan 5	612.88	70.96	626.15	28.78	15.75	15.75	13.81	1307.12	0.267	17.58	Acinar only
28	Acinar only	1	12	p14 slide13_2_Merging	Cyan 6	311.87	71.09	611.18	33.03	12.11	10.9	17.75	777.65	0.286	13.92	Acinar only
1	Acinar majority branching clone	1	8	p14 4.5.13 slide 12_1_Merging	Green 4	326.32	1324.55	549.46	21.26	10.3	7.27	15.78	525.08	0.437	10.54	Acinar only
1	Acinar majority branching clone	1	14	p14 4.5.13 slide 12_1_Merging	Green 7	6963.44	1310.07	522.26	23.18	41.79	35.13	41.42	8421.16	0.209	52	Acinar majority with ductal component
1	Acinar majority branching clone	1	16	p14 4.5.13 slide 12_1_Merging	Green 8	882.73	1334.27	611.51	40.06	21.2	15.14	23.67	1381	0.322	21.5	Acinar only
1	Acinar majority branching clone	1	18	p14 4.5.13 slide 12_1_Merging	Green 9	19959.8	1352.49	503.24	26.97	50.88	78.14	47.33	25264.2	0.141	83.21	Acinar majority with ductal component
1	Acinar majority branching clone	1	20	p14 4.5.13 slide 12_1_Merging	Green 10	455.11	1303.43	568.87	41.69	9.09	8.48	19.72	578.28	0.495	13.31	Acinar only
1	Acinar majority branching clone	1	22	p14 4.5.13 slide 12_1_Merging	Green 11	1518.01	1325.9	559.37	40.72	24.83	13.93	29.58	2147.87	0.297	25.81	Acinar only
1	Acinar majority branching clone	1	28	p14 4.5.13 slide 12_1_Merging	Green 14	1033.95	1379.4	546.1	55.51	15.14	10.3	27.61	1381.35	0.358	16.6	Acinar only
1	Acinar majority branching clone	1	30	p14 4.5.13 slide 12_1_Merging	Green 15	1505.71	1416.47	458.37	53.05	19.38	13.33	27.61	1858.51	0.342	20.45	Acinar only
1	Acinar majority branching clone	1	32	p14 4.5.13 slide 12_1_Merging	Green 16	47184.1	1398.2	441.21	39.12	74.5	91.46	53.25	50621.6	0.125	95.59	Acinar majority with ductal component
1	Acinar majority branching clone	1	42	p14 4.5.13 slide 12_1_Merging	Green 21	777.82	1394.37	542.66	72.35	10.9	16.96	23.67	1457.66	0.281	16.99	Acinar only
1	Acinar majority branching clone	1	44	p14 4.5.13 slide 12_1_Merging	Green 22	233.71	1390.16	535.67	80.7	5.45	8.48	13.81	382.08	0.48	9.85	Acinar only
1	Acinar majority branching clone	1	52	p14 4.5.13 slide 12_1_Merging	Green 26	4844.89	1411.03	531.08	76.51	21.8	36.34	41.42	5833.57	0.237	38.62	Acinar only
1	Acinar majority branching clone	1	62	p14 4.5.13 slide 12_1_Merging	Green 31	41696	1357.4	589.15	54.21	62.39	86.01	74.94	41295.6	0.141	100.62	Acinar majority with ductal component
5	Tripotent with Acinar branching component	1	2	p14 4.5.13 slide 12_1_Merging	Green 1	112.87	1300.25	1005.12	26.71	7.27	7.87	11.83	266.43	0.424	8.83	Acinar only
5	Tripotent with Acinar branching component	1	4	p14 4.5.13 slide 12_1_Merging	Green 2	242.39	1267.18	985.01	28.21	5.45	10.3	15.78	451.05	0.417	10.62	Acinar only
5	Tripotent with Acinar branching component	1	12	p14 4.5.13 slide 12_1_Merging	Green 6	269.88	1308.81	978.6	31.98	10.3	9.69	17.75	613.36	0.329	11.14	Acinar only
5	Tripotent with Acinar branching component	1	14	p14 4.5.13 slide 12_1_Merging	Green 7	722.83	1227.58	1060.74	35.86	12.11	14.54	17.75	1087.46	0.358	16.11	Acinar only
5	Tripotent with Acinar branching component	1	30	p14 4.5.13 slide 12_1_Merging	Green 15	448.6	1217.96	1074.97	32.87	10.9	8.48	21.69	747.12	0.379	18.72	Acinar only
5	Tripotent with Acinar branching component	1	32	p14 4.5.13 slide 12_1_Merging	Green 16	1282.85	1274.79	965.23	30.02	24.23	13.33	21.69	1939.19	0.294	24.95	Acinar only
5	Tripotent with Acinar branching component	1	38	p14 4.5.13 slide 12_1_Merging	Green 19	536.15	1127.9	912.94	41.62	8.48	9.69	17.75	677.69	0.471	14.83	Acinar only
5	Tripotent with Acinar branching component	1	40	p14 4.5.13 slide 12_1_Merging	Green 20	691.71	1234.95	943.39	37.12	9.69	10.9	23.67	911.15	0.415	17.74	Acinar only
5	Tripotent with Acinar branching component	1	50	p14 4.5.13 slide 12_1_Merging	Green 25	99.85	1126.42	888.47	42.19	7.27	4.85	11.83	246.91	0.422	7.77	Acinar only
5	Tripotent with Acinar branching component	1	52	p14 4.5.13 slide 12_1_Merging	Green 26	478.27	1225.11	936.83	36.98	11.51	9.09	21.69	911.15	0.325	19.42	Acinar only
5	Tripotent with Acinar branching component	1	56	p14 4.5.13 slide 12_1_Merging	Green 28	609.95	1116.96	879.47	39.41	10.9	9.69	21.69	878.06	0.396	14.87	Acinar only
5	Tripotent with Acinar branching component	1	58	p14 4.5.13 slide 12_1_Merging	Green 29	2817.5	1297.29	982.46	34.37	27.26	29.68	29.58	4709.51	0.205	31.21	Acinar only
5	Tripotent with Acinar branching component	1	60	p14 4.5.13 slide 12_1_Merging	Green 30	748.87	1280.54	1069.32	30.29	23.02	20.59	25.64	1887.18	0.211	27.81	Acinar majority with ductal component
5	Tripotent with Acinar branching component	1	62	p14 4.5.13 slide 12_1_Merging	Green 31	1045.53	1255.97	1075.46	35.47	17.56	13.33	23.67	1832.37	0.272	17.08	Acinar only
5	Tripotent with Acinar branching component	1	64	p14 4.5.13 slide 12_1_Merging	Green 32	253.24	1204.88	965.36	41.61	6.66	10.9	21.69	635.35	0.305	11.31	Acinar only
5	Tripotent with Acinar branching component	1	66	p14 4.5.13 slide 12_1_Merging	Green 33	1180.11	1124.77	925.4	43.41	12.72	13.93	23.67	1409.93	0.383	17.99	Acinar only
5	Tripotent with Acinar branching component	1	70	p14 4.5.13 slide 12_1_Merging	Green 35	3133.69	1383.25	1067.57	34.2	26.65	29.07	25.64	4585.6	0.226	31.33	Acinar only
5	Tripotent with Acinar branching component	1	76	p14 4.5.13 slide 12_1_Merging	Green 38	172.2	1233.72	1006.17	50.58	11.51	6.66	19.72	507.65	0.295	11.15	Ductal only
5	Tripotent with Acinar branching component	1	90	p14 4.5.13 slide 12_1_Merging	Green 45	94.78	1141.98	938.52	61.91	6.06	4.85	13.81	219.45	0.458	6.08	Acinar only
5	Tripotent with Acinar branching component	1	92	p14 4.5.13 slide 12_1_Merging	Green 46	2243	1341.29	1050.48	44.78	23.02	21.81	37.47	4718.62	0.176	23.73	Acinar only
5	Tripotent with Acinar branching component	1	100	p14 4.5.13 slide 12_1_Merging	Green 50	93.34	1133.28	920.23	64.36	4.85	6.66	11.83	239.78	0.415	6.48	Acinar only
5	Tripotent with Acinar branching component	1	106	p14 4.5.13 slide 12_1_Merging	Green 53	154.12	1158.19	960.32	65.4	6.06	7.27	17.75	428.87	0.324	10.74	Acinar only
5	Tripotent with Acinar branching component	1	112	p14 4.5.13 slide 12_1_Merging	Green 56	1952.14	1225.31	959.5	64.92	27.26	12.72	31.56	3268.31	0.231	29.66	Acinar only
5	Tripotent with Acinar branching component	1	114	p14 4.5.13 slide 12_1_Merging	Green 57	125115	1311.58	1081.48	45.69	165.35	134.47	69.03	184638	0.0655	176.09	Acinar only
5	Tripotent with Acinar branching component	1	116	p14 4.5.13 slide 12_1_Merging	Green 58	998.5	1136.59	904.14	61.09	11.51	16.35	27.61	1673.53	0.289	19.26	Acinar only
5	Tripotent with Acinar branching component	1	118	p14 4.5.13 slide 12_1_Merging	Green 59	104.91	1148.02	951.4	76.44	4.85	6.06	11.83	256.77	0.419	6.24	Acinar only
5	Tripotent with Acinar branching component	1	120	p14 4.5.13 slide 12_1_Merging	Green 60	74.53	1242.58	1000.16	75.27	5.45	6.66	13.81	217.35	0.394	6.4	Acinar only
5	Tripotent with Acinar branching component	1	122	p14 4.5.13 slide 12_1_Merging	Green 61	228.64	1220.35	1001.1	82.21	6.66	7.87	19.72	503.43	0.359	9.76	Acinar only
5	Tripotent with Acinar branching component	1	124	p14 4.5.13 slide 12_1_Merging	Green 62	1065.06	1236.99	1016.08	78.18	16.35	13.93	25.64	2036.87	0.248	19.36	Acinar only
5	Tripotent with Acinar branching component	1	126	p14 4.5.13 slide 12_1_Merging	Green 63	31436	1177.69	945.48	56.08	82.37	76.32	65.08	52020.6	0.0926	89.65	Acinar only
5	Tripotent with Acinar branching component	1	128	p14 4.5.13 slide 12_1_Merging	Green 64	367.56	1271.37	1068.42	79.31	8.48	9.69	23.67	754.94	0.329	16.62	Acinar only
5	Tripotent with Acinar branching component	1	130	p14 4.5.13 slide 12_1_Merging	Green 65	2808.1	1158.96	940.6	75.34	22.41	12.72	45.36	3723.64	0.258	32.23	Acinar only
29	Acinar only	0	50	p14 4.5.13 slide 12_1_Merging	Cyan 23	193.91	1259.46	1205.72	62.82	7.87	7.87	13.81	461.33	0.351	8.81	Acinar only
30	Acinar only	0	27	p14 4.5.13 slide 12_1_Merging	Cyan 12	295.21	124.59	682.78	49.49	9.09	10.9	11.83	623.95	0.344	11.1	Acinar only
31	Ductal only	N/A	4	p14 4.5.13 slide 12_1_Merging	Cyan 1	523.13	1201.52	798.6	39.48	16.96	9.09	15.78	889.47	0.353	16.92	Duct only
31	Ductal only	N/A	8	p14 4.5.13 slide 12_1_Merging	Cyan 3	101.3	1189.92	810.69	37.89	10.3	5.45	9.86	319.71	0.329	9.86	Ductal only
31	Ductal only	N/A	18	p14 4.5.13 slide 12_1_Merging	Cyan 8	149.05	1220.44	817.01	48.76	9.69	8.48	21.69	494.31	0.275	14.56	Ductal only
31	Ductal only	N/A	38	p14 4.5.13 slide 12_1_Merging	Cyan 18	217.79	1251.23	827.36	56.05	8.48	9.69	13.81	567.19	0.309	10.83	Ductal only
32	Tripotent	0	27	p14 4.5.13 slide 12_1_Merging	Cyan 13	752.49	975.28	1142.49	54.08	18.17	10.3	15.78	1256.82	0.318	17.93	Acinar only
32	Tripotent	0	33	p14 4.5.13 slide 12_1_Merging	Cyan 16	143.99	937.78	1141.57	53.12	9.09	8.48	11.83	405.42	0.328	9.86	Acinar only
32	Tripotent	0	37	p14 4.5.13 slide 12_1_Merging	Cyan 18	2321.87	923.95	1176.73	57.57	23.02	23.62	23.67	3262.36	0.26	23.88	Acinar only
32	Tripotent	0	41	p14 4.5.13 slide 12_1_Merging	Cyan 20	4026.55	956.25	1148.26	54.83	24.83	30.29	23.67	4020.94	0.304	33.88	Acinar only
32	Tripotent	0	43	p14 4.5.13 slide 12_1_Merging	Cyan 21	1284.3	961.89	1099.19	59.64	15.14	27.26	19.72	2556.88	0.223	28.97	Ductal only
32	Tripotent	0	45	p14 4.5.13 slide 12_1_Merging	Cyan 22	1009.35	954	1183.32	61.11	15.75	13.33	17.75	1505.52	0.323	17.77	Acinar only
32	Tripotent	0	51	p14 4.5.13 slide 12_1_Merging	Cyan 25	297.38	926.32	1040.91	72.13	9.69	11.51	13.81	834.51	0.258	12.88	Islet only
32	Tripotent	0	53	p14 4.5.13 slide 12_1_Merging	Cyan 26	878.39	921.09	1054.01	71.35	16.35	19.38	17.75	1876.54	0.236	21.93	Islet only
32	Tripotent	0	55	p14 4.5.13 slide 12_1_Merging	Cyan 27	87.55	937.11	1024.7	74.73	7.27	6.66	13.81	304.85	0.313	7.39	Islet only
32	Tripotent	0	57	p14 4.5.13 slide 12_1_Merging	Cyan 28	170.76	934.8	1032.84	74.28	8.48	10.9	13.81	496.83	0.3	12.04	Islet only
32	Tripotent	0	63	p14 4.5.13 slide 12_1_Merging	Cyan 31	416.76	910.01	1053.63	75.66	15.14	12.11	19.72	1157.47	0.233	18.28	Islet only
32	Tripotent	0	69	p14 4.5.13 slide 12_1_Merging	Cyan 34	335.73	919.4	1010.04	79.67	8.48	12.72	15.78	963.31	0.242	14.91	Islet only
33	Acinar majority branching clone	0	2	p14 4.5.13 slide 12_1_Merging	Cyan 1	223.58	1171.22	1008.15	36.46	9.69	9.69	15.78	664.34	0.268	12.3	Acinar only
33	Acinar majority branching clone	0	4	p14 4.5.13 slide 12_1_Merging	Cyan 2	81.76	1165.29	1022.43	34.35	9.09	5.45	9.86	263.49	0.346	9.83	Ductal only
33	Acinar majority branching clone	0	10	p14 4.5.13 slide 12_1_Merging	Cyan 5	166.42	1160.9	1015.24	34.55	8.48	8.48	11.83	456.04	0.321	10.98	Acinar only
33	Acinar majority branching clone	0	12	p14 4.5.13 slide 12_1_Merging	Cyan 6	409.53	1100.98	946.04	40.6	9.09	10.3	17.75	801.53	0.333	13.2	Acinar only
33	Acinar majority branching clone	0	16	p14 4.5.13 slide 12_1_Merging	Cyan 8	120.83	1114.68	939.91	44.92	6.66	5.45	23.67	397.71	0.297	20.4	Acinar only
33	Acinar majority branching clone	0	18	p14 4.5.13 slide 12_1_Merging	Cyan 9	418.21	983.02	837.86	53.37	13.33	9.69	21.69	1182.18	0.229	15.73	Acinar only
33	Acinar majority branching clone	0	20	p14 4.5.13 slide 12_1_Merging	Cyan 10	92.61	955.74	815.01	55.5	7.87	4.85	13.81	284.87	0.348	8.81	Acinar only
33	Acinar majority branching clone	0	30	p14 4.5.13 slide 12_1_Merging	Cyan 15	124.45	1010.81	910.35	64.31	6.06	5.45	13.81	264.59	0.456	6.28	Acinar only
33	Acinar majority branching clone	0	32	p14 4.5.13 slide 12_1_Merging	Cyan 16	4443.32	1155.08	976.53	42.5	58.15	30.29	43.39	8822.97	0.148	63.19	Acinar majority with ductal component
33	Acinar majority branching clone	0	34	p14 4.5.13 slide 12_1_Merging	Cyan 17	3946.96	979.47	809.26	59.1	33.31	54.51	35.5	7853.8	0.154	64.18	Acinar majority with ductal component
33	Acinar majority branching clone	0	36	p14 4.5.13 slide 12_1_Merging	Cyan 18	50435	1050.86	878.09	60.37	118.71	130.23	57.19	86238.6	0.0765	159.06	Acinar majority with ductal component
34	Acinar majority branching clone	0	19	p14 4.5.13 slide 12_1_Merging	Yellow 9	5042.42	204.68	744	78.66	39.98	20.59	31.56	5043.27	0.282	40.8	Islet majority
35	Tripotent	1	2	p14 4.5.13 slide 12_1_Merging	Yellow 1	2087.44	542.47	745.24	53.91	31.5	18.17	33.53	2331.75	0.339	39.36	Acinar only
35	Tripotent	1	4	p14 4.5.13 slide 12_1_Merging	Yellow 2	512.27	452.99	783.56	69.51	18.17	9.69	13.81	992.88	0.312	17.93	Islet only
35	Tripotent	1	6	p14 4.5.13 slide 12_1_Merging	Yellow 3	149.77	457.28	800.56	66.65	9.09	6.66	11.83	333.33	0.409	9.43	Islet only
35	Tripotent	1	8	p14 4.5.13 slide 12_1_Merging	Yellow 4	1303.84	527.13	671.22	80.09	10.9	21.81	23.67	1635.39	0.353	21.87	Islet onlly
35	Tripotent	1	10	p14 4.5.13 slide 12_1_Merging	Yellow 5	963.04	466.38	798.87	84.07	10.9	15.14	21.69	1161.98	0.406	17.58	Ductal only
35	Tripotent	1	12	p14 4.5.13 slide 12_1_Merging	Yellow 6	968.11	600.34	630.66	82.62	11.51	10.9	23.67	1101.07	0.43	11.84	Acinar only
35	Tripotent	1	14	p14 4.5.13 slide 12_1_Merging	Yellow 7	2756.72	514.36	737.32	79.09	17.56	15.75	39.44	2613.05	0.364	21.24	Acinar only
35	Tripotent	1	16	p14 4.5.13 slide 12_1_Merging	Yellow 8	3356.55	562.88	678.59	81.64	19.99	22.41	29.58	3007.78	0.36	28.95	Islet only
35	Tripotent	1	18	p14 4.5.13 slide 12_1_Merging	Yellow 9	3415.88	595.59	619.42	84.29	30.28	33.31	27.61	3654.91	0.3	39.7	Acinar only
35	Tripotent	1	20	p14 4.5.13 slide 12_1_Merging	Yellow 10	3507.04	563.85	649.1	81.91	24.23	26.65	27.61	3587.73	0.311	32.95	Islet only
35	Tripotent	1	22	p14 4.5.13 slide 12_1_Merging	Yellow 11	417.49	538.13	663	87.73	15.14	8.48	15.78	800.3	0.338	15.27	Acinar only
35	Tripotent	1	24	p14 4.5.13 slide 12_1_Merging	Yellow 12	3194.47	591.15	686.36	84.34	19.38	26.05	27.61	3311.49	0.317	26.68	Islet only
35	Tripotent	1	26	p14 4.5.13 slide 12_1_Merging	Yellow 13	72.35	410.65	767.36	87.35	4.85	5.45	9.86	179.23	0.469	7.65	Islet only
35	Tripotent	1	28	p14 4.5.13 slide 12_1_Merging	Yellow 14	5433.13	595.48	658.74	83.97	24.23	36.95	29.58	5235.84	0.285	39.44	Mixed
36	Acinar majority branching	1	6	p14 4.5.13 slide 12_1_Merging	Red 3	1162.74	1349.63	975.71	48.12	15.14	19.99	15.78	1246.97	0.429	20.74	Acinar only
36	Acinar majority branching	1	8	p14 4.5.13 slide 12_1_Merging	Red 4	2392.05	1465.79	933.08	48.43	29.07	37.55	13.81	2600.48	0.333	45.01	Acinar only
36	Acinar majority branching	1	10	p14 4.5.13 slide 12_1_Merging	Red 5	1504.26	1362.6	924.63	61.33	17.56	25.44	17.75	1455.47	0.436	27.17	Acinar majority
36	Acinar majority branching	1	12	p14 4.5.13 slide 12_1_Merging	Red 6	9553.02	1512.58	914.06	59.34	39.98	46.03	21.69	6745.8	0.323	47.19	Acinar only
36	Acinar majority branching	1	14	p14 4.5.13 slide 12_1_Merging	Red 7	2028.83	1489.52	938.77	64.22	18.78	16.35	17.75	1520.01	0.51	19.15	Acinar only
36	Acinar majority branching	1	16	p14 4.5.13 slide 12_1_Merging	Red 8	13130.2	1387.94	921.51	67.07	35.13	33.92	41.42	6753.12	0.399	37.92	Acinar majority with ductal component
36	Acinar majority branching	1	18	p14 4.5.13 slide 12_1_Merging	Red 9	875.49	1432.72	943.99	79.15	21.8	12.72	13.81	1026.22	0.431	21.34	Acinar only
36	Acinar majority branching	1	20	p14 4.5.13 slide 12_1_Merging	Red 10	2302.33	1446.45	932.3	79.85	27.86	14.54	19.72	1933.06	0.436	27.65	Acinar only
36	Acinar majority branching	1	28	p14 4.5.13 slide 12_1_Merging	Red 14	36817.1	1485.58	976.29	78.71	63.6	87.83	39.44	22822.7	0.235	88.56	Acinar only
36	Acinar majority branching	1	32	p14 4.5.13 slide 12_1_Merging	Red 16	3517.17	1421.61	959.56	80.01	24.23	22.41	31.56	2581.41	0.433	28.72	Acinar only
36	Acinar majority branching	1	34	p14 4.5.13 slide 12_1_Merging	Red 17	250607	1387.37	1039.58	69.45	138.1	176.26	65.08	105343	0.182	184.67	Acinar majority with ductal component
8	Acinar only	0	2	p14 4.5.13 slide 12_1_Merging	Red 1	1044.08	958.38	1384.01	53.66	15.75	12.72	15.78	946.08	0.526	15.41	Acinar only
8	Acinar only	0	4	p14 4.5.13 slide 12_1_Merging	Red 2	1966.61	969.79	1388.08	51.78	16.35	35.13	15.78	1867.99	0.406	34.92	Acinar only
8	Acinar only	0	6	p14 4.5.13 slide 12_1_Merging	Red 3	78.87	938.2	1384.73	52.76	3.63	7.27	7.89	146.47	0.607	7.05	Acinar only
8	Acinar only	0	8	p14 4.5.13 slide 12_1_Merging	Red 4	884.9	998.58	1284.96	58.78	12.11	13.33	15.78	820.54	0.543	15.57	Acinar only
8	Acinar only	0	10	p14 4.5.13 slide 12_1_Merging	Red 5	933.38	985	1395.82	55.43	13.93	11.51	13.81	844.62	0.547	14.78	Acinar only
8	Acinar only	0	12	p14 4.5.13 slide 12_1_Merging	Red 6	1070.85	948.36	1275.42	57.17	16.35	14.54	13.81	1007.6	0.502	16.31	Acinar only
8	Acinar only	0	14	p14 4.5.13 slide 12_1_Merging	Red 7	4988.15	991.13	1381.65	55.45	30.89	35.74	23.67	3601.09	0.392	36.82	Acinar only
8	Acinar only	0	16	p14 4.5.13 slide 12_1_Merging	Red 8	2041.13	977.09	1280.54	65.3	12.72	23.02	19.72	1538.91	0.506	22.93	Acinar only
8	Acinar only	0	18	p14 4.5.13 slide 12_1_Merging	Red 9	15822.6	980.67	1327.46	61.66	49.06	78.74	33.53	10685.5	0.285	79.87	Acinar only
8	Acinar only	0	20	p14 4.5.13 slide 12_1_Merging	Red 10	2101.91	965.67	1346.33	79.72	13.93	21.2	23.67	1557.34	0.51	20.77	Acinar only
37	Acinar branching	0	30	p14 4.5.13 slide 12_1_Merging	Red 15	20815.8	773.25	814.74	69.05	46.64	91.46	49.3	23587.7	0.155	99.28	Acinar only
37	Acinar branching	0	32	p14 4.5.13 slide 12_1_Merging	Red 16	263851	834.91	745.17	68.18	112.66	238.05	67.05	209182	0.0951	239.66	Acinar only
38	Acinar branching	0	2	p14 4.5.13 slide 12_2_Merging	Red 1	34453.3	1049.7	383.08	55.64	56.32	80.57	35.5	32450	0.158	85.29	Acinar only
7	Tripotent with Ductal branching component	0	2	p14 4.5.13 slide 12_2_Merging	Red 1	403.73	1477.35	629.34	42.36	11.51	13.93	15.78	646.46	0.409	15.93	Islet only
39	Acinar majority branching	0	2	p14 4.5.13 slide 12_2_Merging	Red 1	18907.4	928.89	984.69	23.28	39.97	50.89	37.47	9813.38	0.35	56.76	Acinar majority with ductal component
39	Acinar majority branching	0	4	p14 4.5.13 slide 12_2_Merging	Red 2	4103.17	834.51	1038.44	21.7	21.8	20.6	29.58	2442.13	0.508	21.97	Acinar majority with ductal component
39	Acinar majority branching	0	6	p14 4.5.13 slide 12_2_Merging	Red 3	1414.51	949.19	987.65	27.39	9.08	17.57	19.72	1201.94	0.507	19.7	Acinar only
39	Acinar majority branching	0	8	p14 4.5.13 slide 12_2_Merging	Red 4	6895.29	841.23	1008.21	23.62	27.25	29.08	25.64	4593.18	0.381	33.26	Acinar only
39	Acinar majority branching	0	10	p14 4.5.13 slide 12_2_Merging	Red 5	8897.31	869.03	1033.83	26.58	29.67	26.05	31.56	4888.11	0.425	32.48	Acinar only
8	Acinar only	1	2	p14 4.5.13 slide 12_2_Merging	Red 1	2099.7	1066.92	1117.07	36.09	19.38	15.14	21.69	1661.64	0.477	23.2	Acinar only
8	Acinar only	1	4	p14 4.5.13 slide 12_2_Merging	Red 2	177.99	1120.99	1107.75	49.99	6.66	7.27	13.81	340.43	0.449	9.87	Acinar only
8	Acinar only	1	6	p14 4.5.13 slide 12_2_Merging	Red 3	11172.8	1102.53	1097.89	48.26	44.82	29.08	41.42	8003.61	0.302	45.78	Acinar only
8	Acinar only	1	8	p14 4.5.13 slide 12_2_Merging	Red 4	4770.99	962.83	1138.18	57.36	18.17	26.65	31.56	3358.89	0.408	32.01	Acinar only
8	Acinar only	1	10	p14 4.5.13 slide 12_2_Merging	Red 5	1026.7	1040.14	1117.85	53.48	14.53	9.09	21.69	1010.89	0.487	17.08	Acinar only
8	Acinar only	1	12	p14 4.5.13 slide 12_2_Merging	Red 6	7392.36	1068.16	1007.83	50.81	26.65	24.84	41.42	4135.12	0.444	26.37	Acinar only
8	Acinar only	1	14	p14 4.5.13 slide 12_2_Merging	Red 7	73148.7	1035.17	1064.68	34.3	116.28	85.41	61.14	40595.8	0.208	123.88	Acinar only
8	Acinar only	1	16	p14 4.5.13 slide 12_2_Merging	Red 8	26667.3	1100.76	1127.65	48.86	50.87	37.56	47.33	13644.1	0.316	54.54	Acinar only
8	Acinar only	1	18	p14 4.5.13 slide 12_2_Merging	Red 9	881.99	1042.45	1142.79	62.87	11.51	18.17	21.69	1185.16	0.375	18.78	Acinar only
8	Acinar only	1	20	p14 4.5.13 slide 12_2_Merging	Red 10	12085.9	1003.65	1127.78	51.93	39.97	45.43	47.33	8768.09	0.29	55.91	Acinar only
40	Acinar only	1	2	p14 4.5.13 slide 12_2_Merging	Red 1	240.21	1572.67	896.22	62.99	7.87	7.88	13.81	445.76	0.419	8.62	Acinar only
40	Acinar only	1	4	p14 4.5.13 slide 12_2_Merging	Red 2	221.4	1625.06	929.21	63.54	5.45	10.3	13.81	372.96	0.475	10.18	Acinar only
40	Acinar only	1	6	p14 4.5.13 slide 12_2_Merging	Red 3	192.46	1600.27	934.32	63.54	4.84	9.69	13.81	329.39	0.489	9.61	Acinar only
40	Acinar only	1	8	p14 4.5.13 slide 12_2_Merging	Red 4	138.92	1576.42	908.79	64.34	8.48	6.66	11.83	338.74	0.383	10.25	Acinar only
40	Acinar only	1	10	p14 4.5.13 slide 12_2_Merging	Red 5	10167.8	1631.79	898.09	59.15	42.39	36.35	29.58	8545.59	0.266	41.94	Acinar only
40	Acinar only	1	12	p14 4.5.13 slide 12_2_Merging	Red 6	10580.2	1583.68	865.19	59.2	40.58	42.4	31.56	8395.84	0.278	48.26	Acinar majority with ductal component
40	Acinar only	1	14	p14 4.5.13 slide 12_2_Merging	Red 7	1101.94	1565.25	881.41	61.5	16.35	16.96	15.78	1491.35	0.346	18.01	Acinar only
40	Acinar only	1	16	p14 4.5.13 slide 12_2_Merging	Red 8	646.12	1563.34	898.48	62.96	13.32	12.72	15.78	928.82	0.389	13.1	Acinar only
40	Acinar only	1	18	p14 4.5.13 slide 12_2_Merging	Red 9	574.49	1639.05	943.59	62.19	10.9	10.9	17.75	813.23	0.411	12.4	Acinar only
40	Acinar only	1	20	p14 4.5.13 slide 12_2_Merging	Red 10	5461.24	1596.84	902.8	60.46	28.46	30.29	27.61	5042.28	0.297	37	Acinar only
40	Acinar only	1	22	p14 4.5.13 slide 12_2_Merging	Red 11	103.47	1567.95	908.29	63.95	6.66	6.66	9.86	221.82	0.48	6.52	Acinar only
41	Acinar only	0	2	p14 4.5.13 slide 12_2_Merging	Red 1	25273.8	1744.48	893.93	35.12	39.97	49.07	53.25	11735	0.355	50.41	Acinar only
41	Acinar only	0	4	p14 4.5.13 slide 12_2_Merging	Red 2	37541.3	1730.83	839.38	48.59	69.65	50.89	55.22	19835.8	0.273	77.49	Acinar only
41	Acinar only	0	6	p14 4.5.13 slide 12_2_Merging	Red 3	7364.86	1780.24	841.24	57.22	27.25	26.05	35.5	5014.08	0.365	33.04	Acinar only
1	Acinar majority branching clone	1	2	p14 4.5.13 slide 12_2_Merging	Green 1	630.2	2273.06	564.55	16.06	9.08	11.51	23.67	852.28	0.417	11.82	Acinar only
1	Acinar majority branching clone	1	4	p14 4.5.13 slide 12_2_Merging	Green 2	437.02	2285.89	554.09	17.48	9.08	7.27	19.72	602.74	0.462	9.43	Acinar only
1	Acinar majority branching clone	1	6	p14 4.5.13 slide 12_2_Merging	Green 3	214.89	2215.02	571.16	19.85	6.06	6.06	17.75	367.82	0.472	16.29	Acinar only
1	Acinar majority branching clone	1	8	p14 4.5.13 slide 12_2_Merging	Green 4	1744.44	2312.72	538.81	19.42	16.35	15.75	27.61	2184.96	0.321	25.82	Acinar only
1	Acinar majority branching clone	1	10	p14 4.5.13 slide 12_2_Merging	Green 5	292.31	2238.94	573.95	17.43	7.27	7.27	17.75	402.72	0.529	10.76	Acinar only
1	Acinar majority branching clone	1	12	p14 4.5.13 slide 12_2_Merging	Green 6	185.95	2226.88	584.42	16.99	6.66	10.3	11.83	403.43	0.391	11.29	Acinar only
1	Acinar majority branching clone	1	14	p14 4.5.13 slide 12_2_Merging	Green 7	492	2179.79	622.32	19.1	7.87	10.3	21.69	688.96	0.437	10.78	Acinar only
1	Acinar majority branching clone	1	16	p14 4.5.13 slide 12_2_Merging	Green 8	332.1	2144.42	519.15	27.3	6.66	7.27	23.67	506.2	0.458	8.09	Acinar only
1	Acinar majority branching clone	1	18	p14 4.5.13 slide 12_2_Merging	Green 9	1622.89	2018.13	584.9	25.64	24.83	9.09	29.58	1837.88	0.363	29.01	Acinar only
1	Acinar majority branching clone	1	20	p14 4.5.13 slide 12_2_Merging	Green 10	175.1	2235.09	585.79	19.09	6.66	6.06	13.81	333.9	0.453	6.73	Acinar only
1	Acinar majority branching clone	1	22	p14 4.5.13 slide 12_2_Merging	Green 11	471.02	2208.11	671.75	25.37	7.27	10.3	23.67	685.33	0.427	11.37	Acinar only
1	Acinar majority branching clone	1	24	p14 4.5.13 slide 12_2_Merging	Green 12	162.07	2150.36	687.15	22.65	4.84	7.88	15.78	288.42	0.498	9.68	Acinar only
1	Acinar majority branching clone	1	26	p14 4.5.13 slide 12_2_Merging	Green 13	174.37	2140.14	698.23	21.78	6.66	6.06	15.78	334.46	0.451	7.05	Acinar only
1	Acinar majority branching clone	1	28	p14 4.5.13 slide 12_2_Merging	Green 14	151.94	2074.3	753.22	19.75	6.06	6.06	13.81	256.39	0.537	12.93	Acinar only
1	Acinar majority branching clone	1	30	p14 4.5.13 slide 12_2_Merging	Green 15	204.04	2121.32	475.34	22.87	5.45	6.66	21.69	357.2	0.469	20.1	Acinar only
1	Acinar majority branching clone	1	32	p14 4.5.13 slide 12_2_Merging	Green 16	981.11	2278.96	537.55	22.27	14.53	10.3	23.67	1472.59	0.324	15.72	Acinar only
1	Acinar majority branching clone	1	34	p14 4.5.13 slide 12_2_Merging	Green 17	159.18	2046.99	577.05	23.98	6.06	6.06	15.78	276.44	0.514	7.18	Acinar only
1	Acinar majority branching clone	1	36	p14 4.5.13 slide 12_2_Merging	Green 18	544.1	2288.74	592.19	23.46	7.87	10.9	23.67	778.72	0.414	17.06	Acinar only
1	Acinar majority branching clone	1	38	p14 4.5.13 slide 12_2_Merging	Green 19	304.61	2178.58	634.78	19.65	7.27	6.66	21.69	458.28	0.478	18.5	Acinar only
1	Acinar majority branching clone	1	40	p14 4.5.13 slide 12_2_Merging	Green 20	447.14	2243.2	632.92	24.43	7.87	7.27	25.64	643.74	0.439	17.39	Acinar only
1	Acinar majority branching clone	1	42	p14 4.5.13 slide 12_2_Merging	Green 21	81.76	2107.09	661.4	22.93	4.84	6.06	13.81	200.74	0.454	6.84	Acinar only
1	Acinar majority branching clone	1	44	p14 4.5.13 slide 12_2_Merging	Green 22	673.61	2267.49	529.12	17.19	7.27	12.72	21.69	849.92	0.437	13.82	Acinar only
1	Acinar majority branching clone	1	46	p14 4.5.13 slide 12_2_Merging	Green 23	1551.26	2276.64	519.09	16.96	16.96	18.17	27.61	2042.09	0.317	20.3	Acinar only
1	Acinar majority branching clone	1	48	p14 4.5.13 slide 12_2_Merging	Green 24	103.47	2168.83	554.22	24.74	5.45	7.27	19.72	298.71	0.357	18.61	Acinar only
1	Acinar majority branching clone	1	50	p14 4.5.13 slide 12_2_Merging	Green 25	288.69	2060.56	560.77	22.97	7.27	6.66	21.69	467.5	0.452	15.15	Acinar only
1	Acinar majority branching clone	1	52	p14 4.5.13 slide 12_2_Merging	Green 26	87.55	2037.52	574.51	25.44	4.84	4.24	13.81	182.33	0.523	6.07	Acinar only
1	Acinar majority branching clone	1	54	p14 4.5.13 slide 12_2_Merging	Green 27	157.73	2137.92	588.22	21.64	8.48	5.45	15.78	325.4	0.434	9.92	Acinar only
1	Acinar majority branching clone	1	56	p14 4.5.13 slide 12_2_Merging	Green 28	99.12	2047.86	629.75	23.77	4.84	5.45	11.83	247.39	0.419	5.54	Acinar only
1	Acinar majority branching clone	1	58	p14 4.5.13 slide 12_2_Merging	Green 29	158.45	2125.22	665.55	23.36	7.27	6.06	13.81	347.89	0.407	8.99	Acinar only
1	Acinar majority branching clone	1	60	p14 4.5.13 slide 12_2_Merging	Green 30	1018.74	2143.4	674.42	24.91	14.53	12.12	25.64	1380.45	0.355	16.42	Acinar only
1	Acinar majority branching clone	1	62	p14 4.5.13 slide 12_2_Merging	Green 31	115.04	2098.53	685.08	22.7	4.84	7.27	13.81	258.72	0.442	7.77	Acinar only
1	Acinar majority branching clone	1	64	p14 4.5.13 slide 12_2_Merging	Green 32	1981.04	2030.28	679.52	32.13	25.44	16.36	31.56	2870.99	0.266	31.59	Acinar only
1	Acinar majority branching clone	1	66	p14 4.5.13 slide 12_2_Merging	Green 33	263.37	2234.97	501.05	23.43	6.06	7.27	21.69	414.05	0.48	15.04	Acinar only
1	Acinar majority branching clone	1	68	p14 4.5.13 slide 12_2_Merging	Green 34	462.34	2225.95	506.09	18.86	10.9	8.48	25.64	851.55	0.34	22.11	Acinar only
1	Acinar majority branching clone	1	70	p14 4.5.13 slide 12_2_Merging	Green 35	488.39	2171.43	543.37	28.89	9.08	7.27	25.64	680.41	0.441	16.2	Acinar only
1	Acinar majority branching clone	1	72	p14 4.5.13 slide 12_2_Merging	Green 36	396.5	2265.49	554.74	28.38	6.06	8.48	25.64	613.08	0.426	17.89	Acinar only
1	Acinar majority branching clone	1	74	p14 4.5.13 slide 12_2_Merging	Green 37	232.98	1968.88	582.1	28.36	6.06	5.45	17.75	312.16	0.587	12.84	Acinar only
1	Acinar majority branching clone	1	76	p14 4.5.13 slide 12_2_Merging	Green 38	908.04	2004.61	591.9	25.68	13.93	10.3	23.67	1160.84	0.391	14.63	Acinar only
1	Acinar majority branching clone	1	78	p14 4.5.13 slide 12_2_Merging	Green 39	172.92	2016.58	592.54	28.74	6.66	5.45	15.78	350.34	0.428	6.81	Acinar only
1	Acinar majority branching clone	1	80	p14 4.5.13 slide 12_2_Merging	Green 40	248.17	2243.82	602.21	22.15	6.66	6.66	19.72	415.5	0.46	13.53	Acinar only
1	Acinar majority branching clone	1	82	p14 4.5.13 slide 12_2_Merging	Green 41	332.83	2055.32	641.61	26.21	7.27	10.3	19.72	568.86	0.408	11.5	Acinar only
1	Acinar majority branching clone	1	84	p14 4.5.13 slide 12_2_Merging	Green 42	80.31	2064.62	645.23	23.83	4.24	4.85	13.81	168.95	0.533	6.84	Acinar only
1	Acinar majority branching clone	1	86	p14 4.5.13 slide 12_2_Merging	Green 43	727.15	2184.97	658.69	24.38	9.69	10.3	25.64	890.86	0.439	17.3	Acinar only
1	Acinar majority branching clone	1	88	p14 4.5.13 slide 12_2_Merging	Green 44	505.03	2071.21	671.65	25.73	7.27	8.48	25.64	651.6	0.471	16.3	Acinar only
1	Acinar majority branching clone	1	90	p14 4.5.13 slide 12_2_Merging	Green 45	446.42	2081.14	668.97	26.32	6.66	7.27	25.64	589.21	0.479	23.98	Acinar only
1	Acinar majority branching clone	1	92	p14 4.5.13 slide 12_2_Merging	Green 46	157.73	2158.78	689.27	23.92	6.06	6.06	13.81	319.42	0.442	11.28	Acinar only
1	Acinar majority branching clone	1	94	p14 4.5.13 slide 12_2_Merging	Green 47	1990.44	2094.85	729.73	20.66	22.41	16.96	27.61	2575.1	0.297	22.1	Acinar only
1	Acinar majority branching clone	1	96	p14 4.5.13 slide 12_2_Merging	Green 48	154.84	2076.95	729.92	21.09	6.66	5.45	17.75	288.39	0.484	13.29	Acinar only
1	Acinar majority branching clone	1	98	p14 4.5.13 slide 12_2_Merging	Green 49	86.1	2102.32	476.73	25.57	5.45	6.06	9.86	211.14	0.447	5.92	Acinar only
1	Acinar majority branching clone	1	100	p14 4.5.13 slide 12_2_Merging	Green 50	1100.5	2136.54	487.88	29.76	13.93	16.36	33.53	1791.51	0.288	18.92	Acinar only
1	Acinar majority branching clone	1	102	p14 4.5.13 slide 12_2_Merging	Green 51	210.55	2235.76	507.92	32.12	6.06	6.06	17.75	371.49	0.461	13.38	Acinar only
1	Acinar majority branching clone	1	104	p14 4.5.13 slide 12_2_Merging	Green 52	156.28	2204.77	518.35	27.92	6.66	4.85	17.75	367.56	0.382	7.84	Acinar only
1	Acinar majority branching clone	1	106	p14 4.5.13 slide 12_2_Merging	Green 53	130.24	2125.36	547.71	27.58	6.66	6.66	13.81	307.38	0.404	7.91	Acinar only
1	Acinar majority branching clone	1	108	p14 4.5.13 slide 12_2_Merging	Green 54	157.01	2040.6	561.03	26.37	6.06	6.66	15.78	344.2	0.409	6.84	Acinar only
1	Acinar majority branching clone	1	110	p14 4.5.13 slide 12_2_Merging	Green 55	536.14	2269.47	611.24	28.19	9.69	8.48	23.67	767.36	0.416	13.62	Acinar only
1	Acinar majority branching clone	1	112	p14 4.5.13 slide 12_2_Merging	Green 56	89.72	2104.03	676.99	24.49	6.06	5.45	11.83	248.51	0.39	8.14	Acinar only
1	Acinar majority branching clone	1	114	p14 4.5.13 slide 12_2_Merging	Green 57	96.95	2195.09	679.82	25.26	4.84	5.45	13.81	205.82	0.496	5.77	Acinar only
1	Acinar majority branching clone	1	116	p14 4.5.13 slide 12_2_Merging	Green 58	591.13	2110.85	689.28	25.95	9.08	12.12	23.67	884.21	0.385	18.62	Acinar only
1	Acinar majority branching clone	1	118	p14 4.5.13 slide 12_2_Merging	Green 59	206.93	2158.42	696.85	25.55	10.9	6.06	15.78	448.19	0.377	10.5	Acinar only
1	Acinar majority branching clone	1	120	p14 4.5.13 slide 12_2_Merging	Green 60	218.51	2013.61	734.25	26.57	5.45	6.66	17.75	332.7	0.527	13.35	Acinar only
1	Acinar majority branching clone	1	122	p14 4.5.13 slide 12_2_Merging	Green 61	335	2034.46	734.12	28.48	6.66	7.88	21.69	498.95	0.468	13.94	Acinar only
1	Acinar majority branching clone	1	124	p14 4.5.13 slide 12_2_Merging	Green 62	102.74	2012.82	754.69	27.86	4.84	6.06	13.81	239.78	0.442	6.06	Acinar only
1	Acinar majority branching clone	1	126	p14 4.5.13 slide 12_2_Merging	Green 63	193.91	2308.53	438.05	27.04	6.66	6.06	19.72	398.08	0.407	18.48	Acinar only
1	Acinar majority branching clone	1	128	p14 4.5.13 slide 12_2_Merging	Green 64	91.89	2095.17	500.53	28.6	6.06	6.06	11.83	231.48	0.425	8.05	Acinar only
1	Acinar majority branching clone	1	130	p14 4.5.13 slide 12_2_Merging	Green 65	578.1	2106.34	511.06	27.52	9.08	9.09	21.69	784.12	0.428	11.26	Acinar only
1	Acinar majority branching clone	1	132	p14 4.5.13 slide 12_2_Merging	Green 66	133.13	2164.2	546.52	31.59	4.84	6.06	15.78	293.62	0.429	14.48	Acinar only
1	Acinar majority branching clone	1	134	p14 4.5.13 slide 12_2_Merging	Green 67	619.35	2007.65	564.82	24.98	9.08	10.3	21.69	856.14	0.41	15.72	Acinar only
1	Acinar majority branching clone	1	136	p14 4.5.13 slide 12_2_Merging	Green 68	401.56	2244.11	584.64	18.62	10.9	6.66	19.72	554.58	0.475	10.76	Acinar only
1	Acinar majority branching clone	1	138	p14 4.5.13 slide 12_2_Merging	Green 69	131.68	1980.35	588.94	28.79	6.66	6.06	13.81	293.16	0.427	7.65	Acinar only
1	Acinar majority branching clone	1	140	p14 4.5.13 slide 12_2_Merging	Green 70	2823.23	2049.88	596.11	32.79	22.41	13.33	35.5	2799.78	0.345	29.9	Acinar only
1	Acinar majority branching clone	1	142	p14 4.5.13 slide 12_2_Merging	Green 71	182.33	2044.43	626.22	30.44	5.45	7.27	15.78	333.18	0.467	10.18	Acinar only
1	Acinar majority branching clone	1	144	p14 4.5.13 slide 12_2_Merging	Green 72	373.34	2198.94	632.79	19.06	7.27	7.88	23.67	576.96	0.435	17.54	Acinar only
1	Acinar majority branching clone	1	146	p14 4.5.13 slide 12_2_Merging	Green 73	1658.34	2059.38	688.49	29.29	10.9	18.17	37.47	1822.86	0.372	20.04	Acinar only
1	Acinar majority branching clone	1	148	p14 4.5.13 slide 12_2_Merging	Green 74	332.1	2169.84	689.03	33.05	8.48	9.09	21.69	613.73	0.378	9.22	Acinar only
1	Acinar majority branching clone	1	150	p14 4.5.13 slide 12_2_Merging	Green 75	1570.79	2069.48	714.34	31.78	9.08	19.99	27.61	1974.47	0.331	20.41	Acinar only
1	Acinar majority branching clone	1	152	p14 4.5.13 slide 12_2_Merging	Green 76	130.24	2078.32	720.65	30.85	6.06	6.06	17.75	308.03	0.403	9.67	Acinar only
1	Acinar majority branching clone	1	154	p14 4.5.13 slide 12_2_Merging	Green 77	7710.71	2061.48	736.88	24.84	45.42	32.71	37.47	9809.67	0.192	46.4	Acinar only
1	Acinar majority branching clone	1	156	p14 4.5.13 slide 12_2_Merging	Green 78	90.44	2004.7	756.12	26.33	4.24	5.45	13.81	185.64	0.525	9.44	Acinar only
1	Acinar majority branching clone	1	158	p14 4.5.13 slide 12_2_Merging	Green 79	104.19	2148.37	509.92	30.12	5.45	6.66	13.81	231.99	0.462	6.4	Acinar only
1	Acinar majority branching clone	1	160	p14 4.5.13 slide 12_2_Merging	Green 80	146.88	2000.61	556.62	23.31	7.27	6.06	15.78	339.87	0.396	8.14	Acinar only
1	Acinar majority branching clone	1	162	p14 4.5.13 slide 12_2_Merging	Green 81	331.38	2265.45	561.94	31.67	6.66	7.27	23.67	533.67	0.434	17.17	Acinar only
1	Acinar majority branching clone	1	164	p14 4.5.13 slide 12_2_Merging	Green 82	786.48	1974.2	573.18	37.33	10.9	8.48	27.61	767.03	0.537	17.22	Acinar only
1	Acinar majority branching clone	1	166	p14 4.5.13 slide 12_2_Merging	Green 83	452.93	2048.59	586.34	31.51	7.27	6.66	21.69	556.66	0.512	20.5	Acinar only
1	Acinar majority branching clone	1	168	p14 4.5.13 slide 12_2_Merging	Green 84	1036.83	2103.62	602.4	25.81	18.17	20.6	21.69	1705.96	0.29	25.14	Acinar only
1	Acinar majority branching clone	1	170	p14 4.5.13 slide 12_2_Merging	Green 85	156.28	1980.59	596.35	30.75	4.84	6.66	17.75	280.9	0.5	8.4	Acinar only
1	Acinar majority branching clone	1	172	p14 4.5.13 slide 12_2_Merging	Green 86	81.04	2060.96	636.24	29.23	4.84	6.06	11.83	213.63	0.424	6.73	Acinar only
1	Acinar majority branching clone	1	174	p14 4.5.13 slide 12_2_Merging	Green 87	871.86	2087.64	662.99	27.31	12.11	10.9	29.58	1310.36	0.337	11.92	Acinar only
1	Acinar majority branching clone	1	176	p14 4.5.13 slide 12_2_Merging	Green 88	575.93	2078.64	711.01	28.53	7.27	12.72	23.67	869.65	0.385	12.29	Acinar only
1	Acinar majority branching clone	1	178	p14 4.5.13 slide 12_2_Merging	Green 89	629.48	2308.8	429.57	27.39	10.3	10.9	27.61	1086.49	0.327	16.27	Acinar only
1	Acinar majority branching clone	1	180	p14 4.5.13 slide 12_2_Merging	Green 90	532.52	2250.15	490.54	36.95	8.48	7.88	27.61	716.96	0.443	21.57	Acinar only
1	Acinar majority branching clone	1	182	p14 4.5.13 slide 12_2_Merging	Green 91	186.67	2173.56	562.18	33.53	5.45	6.66	19.72	354.53	0.446	11.84	Acinar only
1	Acinar majority branching clone	1	184	p14 4.5.13 slide 12_2_Merging	Green 92	158.45	2256.51	564.71	25.35	4.84	5.45	19.72	292.71	0.484	10.99	Acinar only
1	Acinar majority branching clone	1	186	p14 4.5.13 slide 12_2_Merging	Green 93	1054.19	2156.17	560.65	30.79	10.9	17.57	25.64	1603.22	0.312	17.69	Acinar only
1	Acinar majority branching clone	1	188	p14 4.5.13 slide 12_2_Merging	Green 94	88.27	2272.55	567.78	33.2	3.63	5.45	13.81	221.25	0.433	5	Acinar only
1	Acinar majority branching clone	1	190	p14 4.5.13 slide 12_2_Merging	Green 95	78.14	2086.23	575.92	31.88	5.45	4.24	9.86	200.48	0.441	5.37	Acinar only
1	Acinar majority branching clone	1	192	p14 4.5.13 slide 12_2_Merging	Green 96	560.74	2110	630.38	36.7	8.48	8.48	27.61	774.22	0.425	24.71	Acinar only
1	Acinar majority branching clone	1	194	p14 4.5.13 slide 12_2_Merging	Green 97	492	2194.41	635.72	31.25	8.48	11.51	29.58	978.27	0.308	22.79	Acinar only
1	Acinar majority branching clone	1	196	p14 4.5.13 slide 12_2_Merging	Green 98	108.53	1991.05	670.04	30.86	5.45	4.85	13.81	214.33	0.513	6.25	Acinar only
1	Acinar majority branching clone	1	198	p14 4.5.13 slide 12_2_Merging	Green 99	91.89	2134.65	673.39	32.41	4.24	6.66	17.75	259.12	0.38	8.47	Acinar only
1	Acinar majority branching clone	1	200	p14 4.5.13 slide 12_2_Merging	Green 100	613.56	1961.5	699.26	32.6	9.08	10.3	23.67	906.57	0.385	20.27	Acinar only
1	Acinar majority branching clone	1	202	p14 4.5.13 slide 12_2_Merging	Green 101	212	1981.87	702.58	33.95	6.66	6.06	17.75	321.8	0.534	9.95	Acinar only
1	Acinar majority branching clone	1	204	p14 4.5.13 slide 12_2_Merging	Green 102	278.56	2039.27	723.58	28.17	7.87	8.48	15.78	514.61	0.401	8.32	Acinar only
1	Acinar majority branching clone	1	206	p14 4.5.13 slide 12_2_Merging	Green 103	245.28	2306.53	420.28	33.65	6.66	6.66	23.67	476	0.398	15.09	Acinar only
1	Acinar majority branching clone	1	208	p14 4.5.13 slide 12_2_Merging	Green 104	252.51	2215.34	460.78	39.6	6.66	6.06	23.67	469.45	0.412	18.5	Acinar only
1	Acinar majority branching clone	1	210	p14 4.5.13 slide 12_2_Merging	Green 105	164.97	2241.93	505.18	34.38	4.84	6.06	21.69	305.23	0.477	13.14	Acinar only
1	Acinar majority branching clone	1	212	p14 4.5.13 slide 12_2_Merging	Green 106	215.61	2163.52	586.68	31.16	6.66	6.66	19.72	405.66	0.429	18.44	Acinar only
1	Acinar majority branching clone	1	214	p14 4.5.13 slide 12_2_Merging	Green 107	146.15	2114.15	636.51	39.08	5.45	5.45	15.78	284.48	0.472	6.84	Acinar only
1	Acinar majority branching clone	1	216	p14 4.5.13 slide 12_2_Merging	Green 108	198.97	1985.52	696.64	31.99	10.3	7.27	13.81	467.98	0.352	10.05	Acinar only
1	Acinar majority branching clone	1	218	p14 4.5.13 slide 12_2_Merging	Green 109	541.2	2153.89	502.43	38.39	9.08	13.33	23.67	879.92	0.365	17.54	Acinar only
1	Acinar majority branching clone	1	220	p14 4.5.13 slide 12_2_Merging	Green 110	315.46	2201.72	540.79	40.13	7.27	6.66	21.69	527.25	0.425	15.61	Acinar only
1	Acinar majority branching clone	1	222	p14 4.5.13 slide 12_2_Merging	Green 111	258.3	2087.82	559.77	34.32	9.69	6.66	19.72	559.07	0.351	12.27	Acinar only
1	Acinar majority branching clone	1	224	p14 4.5.13 slide 12_2_Merging	Green 112	327.04	2077.12	564.27	32.33	5.45	8.48	23.67	493.36	0.465	18.92	Acinar only
1	Acinar majority branching clone	1	226	p14 4.5.13 slide 12_2_Merging	Green 113	13754.4	2310.33	570.29	22.39	32.1	55.73	43.39	14314.8	0.194	59.37	Acinar only
1	Acinar majority branching clone	1	228	p14 4.5.13 slide 12_2_Merging	Green 114	235.15	2099.98	639.85	38.15	6.06	7.27	17.75	403.97	0.456	16.87	Acinar only
1	Acinar majority branching clone	1	230	p14 4.5.13 slide 12_2_Merging	Green 115	2089.57	2128.41	688.06	26.32	26.65	16.36	31.56	2917.5	0.271	34.94	Acinar only
1	Acinar majority branching clone	1	232	p14 4.5.13 slide 12_2_Merging	Green 116	2028.79	2044.42	688.52	30.38	12.72	18.17	39.44	2196.76	0.353	32.78	Acinar only
1	Acinar majority branching clone	1	234	p14 4.5.13 slide 12_2_Merging	Green 117	474.64	1964.11	709.26	32.08	6.66	10.9	19.72	686.75	0.428	13.2	Acinar only
1	Acinar majority branching clone	1	236	p14 4.5.13 slide 12_2_Merging	Green 118	766.22	1994.09	733.22	27.91	12.72	10.3	21.69	1130.25	0.358	17.11	Acinar only
1	Acinar majority branching clone	1	238	p14 4.5.13 slide 12_2_Merging	Green 119	138.92	2322.45	455.13	31.88	6.66	6.06	15.78	365.43	0.355	14.89	Acinar only
1	Acinar majority branching clone	1	240	p14 4.5.13 slide 12_2_Merging	Green 120	232.98	2227.18	475.46	40.74	6.66	5.45	23.67	401.17	0.456	22.2	Acinar only
1	Acinar majority branching clone	1	242	p14 4.5.13 slide 12_2_Merging	Green 121	112.87	2215.56	477.14	39.29	6.06	6.06	13.81	323.38	0.349	6.28	Acinar only
1	Acinar majority branching clone	1	244	p14 4.5.13 slide 12_2_Merging	Green 122	111.42	2035.43	565.47	40.78	4.84	6.06	15.78	274.34	0.408	5.92	Acinar only
1	Acinar majority branching clone	1	246	p14 4.5.13 slide 12_2_Merging	Green 123	4330.36	2065.46	581.58	29.91	25.44	31.5	33.53	5286.64	0.243	34.74	Acinar only
1	Acinar majority branching clone	1	248	p14 4.5.13 slide 12_2_Merging	Green 124	2421.67	2202.74	652.1	25.2	21.2	20.6	31.56	3537	0.247	25.73	Acinar only
1	Acinar majority branching clone	1	250	p14 4.5.13 slide 12_2_Merging	Green 125	149.05	2287.22	446.38	39.12	5.45	6.06	17.75	296.66	0.458	6.24	Acinar only
1	Acinar majority branching clone	1	252	p14 4.5.13 slide 12_2_Merging	Green 126	259.03	2223.27	482.14	40.89	6.06	6.66	19.72	454.13	0.433	18.74	Acinar only
1	Acinar majority branching clone	1	254	p14 4.5.13 slide 12_2_Merging	Green 127	78.87	2259.68	493.37	41.07	4.84	4.85	11.83	187.59	0.474	9.04	Acinar only
1	Acinar majority branching clone	1	256	p14 4.5.13 slide 12_2_Merging	Green 128	611.39	2241.14	494.71	29.68	9.69	9.09	29.58	898.95	0.388	18.83	Acinar only
1	Acinar majority branching clone	1	258	p14 4.5.13 slide 12_2_Merging	Green 129	3190.07	2084.16	586.49	34.14	20.59	29.08	35.5	4305.82	0.243	32.95	Acinar only
1	Acinar majority branching clone	1	260	p14 4.5.13 slide 12_2_Merging	Green 130	79.59	2254.13	596.56	45.84	4.24	5.45	15.78	202.49	0.442	12.45	Acinar only
1	Acinar majority branching clone	1	262	p14 4.5.13 slide 12_2_Merging	Green 131	6040.07	2325.55	427.32	32.2	28.46	36.35	47.33	9082.92	0.177	36.68	Acinar only
1	Acinar majority branching clone	1	264	p14 4.5.13 slide 12_2_Merging	Green 132	782.86	2223.09	454.26	43.09	10.3	12.72	31.56	1243.27	0.33	17.32	Acinar only
1	Acinar majority branching clone	1	266	p14 4.5.13 slide 12_2_Merging	Green 133	496.35	2079.93	554.86	35.79	6.06	8.48	29.58	686.89	0.441	26.16	Mixed (ductal, acinar)
1	Acinar majority branching clone	1	268	p14 4.5.13 slide 12_2_Merging	Green 134	2891.25	2050.71	612.07	30.7	20.59	15.75	41.42	3042.95	0.323	23.26	Acinar only
1	Acinar majority branching clone	1	270	p14 4.5.13 slide 12_2_Merging	Green 135	2636.56	2150.17	657.72	36	15.14	17.57	33.53	2995.53	0.308	24.06	Acinar only
1	Acinar majority branching clone	1	272	p14 4.5.13 slide 12_2_Merging	Green 136	287.97	2173.31	670.58	40.51	6.66	7.27	21.69	463.04	0.455	13.59	Acinar only
1	Acinar majority branching clone	1	274	p14 4.5.13 slide 12_2_Merging	Green 137	711.96	2000.96	714.4	34.19	9.69	8.48	27.61	911.68	0.423	11.89	Acinar only
1	Acinar majority branching clone	1	276	p14 4.5.13 slide 12_2_Merging	Green 138	459.44	2210.25	450.51	41.82	8.48	7.88	21.69	730.12	0.394	16.08	Acinar only
1	Acinar majority branching clone	1	278	p14 4.5.13 slide 12_2_Merging	Green 139	305.33	2268.76	500.46	38.61	7.27	10.3	21.69	614.62	0.357	15.49	Acinar only
1	Acinar majority branching clone	1	280	p14 4.5.13 slide 12_2_Merging	Green 140	104.91	2041.26	566.08	42.33	6.06	4.24	15.78	264.33	0.407	7.38	Acinar only
1	Acinar majority branching clone	1	282	p14 4.5.13 slide 12_2_Merging	Green 141	16179.7	2268.07	584.69	28.32	56.32	46.65	43.39	17872.1	0.173	64.75	Acinar only
1	Acinar majority branching clone	1	284	p14 4.5.13 slide 12_2_Merging	Green 142	358.87	2030.12	656.91	44.61	6.06	7.27	21.69	544.56	0.448	15.41	Acinar only
1	Acinar majority branching clone	1	286	p14 4.5.13 slide 12_2_Merging	Green 143	583.17	2331.31	454.68	36.64	7.87	16.36	29.58	1163.74	0.29	25.13	Acinar only
1	Acinar majority branching clone	1	288	p14 4.5.13 slide 12_2_Merging	Green 144	82.48	2154.79	530.09	43.01	4.24	7.27	13.81	219.7	0.417	6.98	Acinar only
1	Acinar majority branching clone	1	290	p14 4.5.13 slide 12_2_Merging	Green 145	218.51	2105.37	647.65	43.88	6.06	5.45	21.69	396.15	0.443	16.6	Acinar only
1	Acinar majority branching clone	1	292	p14 4.5.13 slide 12_2_Merging	Green 146	16237.6	2290.68	432.13	27.41	35.13	58.15	53.25	18814.6	0.165	60.19	Acinar only
1	Acinar majority branching clone	1	294	p14 4.5.13 slide 12_2_Merging	Green 147	1587.44	2038.54	466.88	50.34	10.9	19.99	35.5	2252.11	0.292	21.75	Acinar only
1	Acinar majority branching clone	1	296	p14 4.5.13 slide 12_2_Merging	Green 148	12508.5	2077.58	624.74	35.94	44.21	56.34	43.39	15155.2	0.172	63.52	Acinar only
1	Acinar majority branching clone	1	298	p14 4.5.13 slide 12_2_Merging	Green 149	107.81	2049.91	497.32	50.23	6.66	6.66	13.81	291.07	0.376	6.81	Acinar only
1	Acinar majority branching clone	1	300	p14 4.5.13 slide 12_2_Merging	Green 150	19905.2	2019.41	632.67	41	33.91	46.04	45.36	17262.2	0.206	46.88	Acinar only
1	Acinar majority branching clone	1	302	p14 4.5.13 slide 12_2_Merging	Green 151	669.99	2074.29	508.18	57.04	9.69	8.48	27.61	883.13	0.419	14.93	Acinar only
1	Acinar majority branching clone	1	304	p14 4.5.13 slide 12_2_Merging	Green 152	238.77	2124.69	626.88	49.68	8.48	6.06	17.75	484.21	0.384	12.63	Acinar only
1	Acinar majority branching clone	1	306	p14 4.5.13 slide 12_2_Merging	Green 153	87.55	1978.05	510.58	59.92	4.84	4.85	13.81	192.31	0.496	10.75	Acinar only
1	Acinar majority branching clone	1	308	p14 4.5.13 slide 12_2_Merging	Green 154	107.08	2076.23	550.44	58.71	4.84	4.85	13.81	250.5	0.435	7.84	Acinar only
1	Acinar majority branching clone	1	310	p14 4.5.13 slide 12_2_Merging	Green 155	184.5	2088.21	552.89	53.23	6.06	5.45	17.75	354.64	0.442	16.29	Acinar only
1	Acinar majority branching clone	1	312	p14 4.5.13 slide 12_2_Merging	Green 156	618.62	2123.33	636.56	50.76	9.08	12.72	27.61	971.06	0.362	17.58	Acinar only
1	Acinar majority branching clone	1	314	p14 4.5.13 slide 12_2_Merging	Green 157	373.34	1991.6	509.42	59.88	7.87	7.27	21.69	636.84	0.394	17.3	Acinar only
1	Acinar majority branching clone	1	316	p14 4.5.13 slide 12_2_Merging	Green 158	256.85	2048.01	545.44	57.03	6.66	7.27	21.69	511.61	0.382	13.42	Acinar only
1	Acinar majority branching clone	1	318	p14 4.5.13 slide 12_2_Merging	Green 159	881.27	2083.2	482.88	57.47	8.48	10.9	29.58	967.37	0.46	25.4	Acinar only
1	Acinar majority branching clone	1	320	p14 4.5.13 slide 12_2_Merging	Green 160	300.99	1990.48	524.28	61.07	9.08	7.27	15.78	535.64	0.405	9.68	Acinar only
1	Acinar majority branching clone	1	322	p14 4.5.13 slide 12_2_Merging	Green 161	59555.6	2198.39	560.39	28.89	86.6	99.95	61.14	66554.9	0.111	105.9	Acinar only
1	Acinar majority branching clone	1	324	p14 4.5.13 slide 12_2_Merging	Green 162	2926.7	2025.65	453.8	54.59	14.53	27.87	37.47	4304.06	0.23	31.55	Acinar only
1	Acinar majority branching clone	1	326	p14 4.5.13 slide 12_2_Merging	Green 163	90.44	2185.3	477.2	62.08	3.63	4.85	15.78	198.73	0.49	9.02	Acinar only
1	Acinar majority branching clone	1	328	p14 4.5.13 slide 12_2_Merging	Green 164	73.8	2026.73	509.7	61.51	6.06	3.63	13.81	229.54	0.371	12.92	Acinar only
1	Acinar majority branching clone	1	330	p14 4.5.13 slide 12_2_Merging	Green 165	722.81	2193.06	523.77	54.65	10.3	10.9	35.5	1046.67	0.372	31.42	Acinar only
1	Acinar majority branching clone	1	332	p14 4.5.13 slide 12_2_Merging	Green 166	15819.4	2053.7	542.83	32.98	45.42	46.04	63.11	17066.3	0.179	48.59	Acinar only
1	Acinar majority branching clone	1	334	p14 4.5.13 slide 12_2_Merging	Green 167	8403.86	2041.87	502.18	51.33	30.89	42.4	41.42	11011.7	0.182	43.09	Acinar only
1	Acinar majority branching clone	1	336	p14 4.5.13 slide 12_2_Merging	Green 168	69860.9	2117.14	524.86	37.46	93.26	103.59	63.11	75597.1	0.109	103.24	Acinar majority with ductal component
1	Acinar majority branching clone	1	338	p14 4.5.13 slide 12_2_Merging	Green 169	17373.5	2198.86	488.07	39.15	33.31	61.79	57.19	22649.3	0.143	68.59	Acinar only
1	Acinar majority branching clone	1	340	p14 4.5.13 slide 12_2_Merging	Green 170	22564.9	2013.49	536.26	40.71	46.03	61.79	63.11	28254.1	0.137	74.51	Acinar only
5	Tripotent with Acinar branching component	1	2	p14 4.5.13 slide 12_2_Merging	Green 1	380.58	1522.35	939.09	21.4	7.87	9.09	19.72	614.8	0.413	10.78	Acinar only
5	Tripotent with Acinar branching component	1	4	p14 4.5.13 slide 12_2_Merging	Green 2	806.74	1517.88	949.02	22.07	10.9	9.09	27.61	1018.91	0.411	20.3	Acinar only
5	Tripotent with Acinar branching component	1	6	p14 4.5.13 slide 12_2_Merging	Green 3	133.13	1525.4	931.83	20.13	6.06	6.06	15.78	333.56	0.378	7.96	Acinar only
5	Tripotent with Acinar branching component	1	8	p14 4.5.13 slide 12_2_Merging	Green 4	156.28	1469.73	935.62	19.44	6.06	6.66	17.75	321.47	0.436	11.82	Acinar only
5	Tripotent with Acinar branching component	1	10	p14 4.5.13 slide 12_2_Merging	Green 5	322.7	1476.57	944.93	19.74	9.08	6.66	21.69	594.12	0.383	10.03	Acinar only
5	Tripotent with Acinar branching component	1	12	p14 4.5.13 slide 12_2_Merging	Green 6	328.48	1529.52	918.48	23.19	8.48	8.48	21.69	585.74	0.393	9.47	Acinar only
5	Tripotent with Acinar branching component	1	14	p14 4.5.13 slide 12_2_Merging	Green 7	268.43	1434.03	783.34	30.81	6.06	6.66	19.72	455.62	0.442	15.08	Acinar only
5	Tripotent with Acinar branching component	1	16	p14 4.5.13 slide 12_2_Merging	Green 8	607.77	1516.22	854.18	38.21	9.69	8.48	27.61	841.33	0.412	17.97	Acinar only
5	Tripotent with Acinar branching component	1	18	p14 4.5.13 slide 12_2_Merging	Green 9	252.51	1540.23	927	23.62	7.87	7.27	15.78	448.54	0.431	8.14	Acinar only
5	Tripotent with Acinar branching component	1	20	p14 4.5.13 slide 12_2_Merging	Green 10	89.72	1546.09	990.13	30.12	6.66	5.45	15.78	293.73	0.33	11.78	Acinar only
5	Tripotent with Acinar branching component	1	22	p14 4.5.13 slide 12_2_Merging	Green 11	143.98	1436.64	792.41	30.49	6.06	5.45	13.81	309	0.43	13.14	Acinar only
5	Tripotent with Acinar branching component	1	24	p14 4.5.13 slide 12_2_Merging	Green 12	266.26	1482.78	798.69	35.87	7.27	7.27	17.75	485.27	0.412	9.39	Ductal only
5	Tripotent with Acinar branching component	1	26	p14 4.5.13 slide 12_2_Merging	Green 13	449.32	1554.55	987.33	28.97	11.51	9.09	21.69	784.71	0.362	11.81	Acinar only
5	Tripotent with Acinar branching component	1	28	p14 4.5.13 slide 12_2_Merging	Green 14	78.14	1480.64	788.18	39.08	5.45	5.45	13.81	194.04	0.456	4.99	Acinar only
5	Tripotent with Acinar branching component	1	30	p14 4.5.13 slide 12_2_Merging	Green 15	528.18	1478.39	814.91	28.55	7.87	8.48	25.64	803.63	0.393	20.01	Acinar only
5	Tripotent with Acinar branching component	1	32	p14 4.5.13 slide 12_2_Merging	Green 16	490.56	1546.74	842.54	37.19	7.87	12.12	21.69	878.99	0.342	13.44	Acinar only
5	Tripotent with Acinar branching component	1	34	p14 4.5.13 slide 12_2_Merging	Green 17	115.04	1458.5	720.2	41.52	7.27	4.85	13.81	252.66	0.453	6.77	Acinar only
5	Tripotent with Acinar branching component	1	36	p14 4.5.13 slide 12_2_Merging	Green 18	2329.78	1479.11	895.91	29.59	26.65	13.93	31.56	3331.63	0.255	29.57	Acinar only
5	Tripotent with Acinar branching component	1	38	p14 4.5.13 slide 12_2_Merging	Green 19	100.57	1384.09	661.51	40.82	6.66	6.66	13.81	311.32	0.336	8.6	Acinar only
5	Tripotent with Acinar branching component	1	40	p14 4.5.13 slide 12_2_Merging	Green 20	656.25	1534.18	675.2	39.06	8.48	9.69	25.64	831.26	0.439	19.9	Islet only
5	Tripotent with Acinar branching component	1	42	p14 4.5.13 slide 12_2_Merging	Green 21	79.59	1483.8	715.12	39.84	4.84	4.85	13.81	253.26	0.353	9.2	Islet only
5	Tripotent with Acinar branching component	1	44	p14 4.5.13 slide 12_2_Merging	Green 22	104.19	1463.21	793.2	39.35	6.66	5.45	15.78	277.09	0.386	8.49	Acinar only
5	Tripotent with Acinar branching component	1	46	p14 4.5.13 slide 12_2_Merging	Green 23	623.69	1421.08	836.11	48.09	9.69	10.9	31.56	1085.55	0.325	23.1	Acinar only
5	Tripotent with Acinar branching component	1	48	p14 4.5.13 slide 12_2_Merging	Green 24	86.82	1453.12	718.17	43.29	4.84	4.85	13.81	214.79	0.441	8.98	Acinar only
5	Tripotent with Acinar branching component	1	50	p14 4.5.13 slide 12_2_Merging	Green 25	1649.66	1451.75	800.16	34.97	15.75	12.72	35.5	2083.66	0.324	27.54	Mixed (acinar, ductal)
5	Tripotent with Acinar branching component	1	52	p14 4.5.13 slide 12_2_Merging	Green 26	211.27	1471.58	802.77	37.28	12.11	7.27	17.75	596.53	0.288	13.29	Acinar only
5	Tripotent with Acinar branching component	1	54	p14 4.5.13 slide 12_2_Merging	Green 27	907.31	1522.96	846.23	29.64	10.9	12.72	27.61	1361.69	0.333	21.85	Mixed (acinar, ductal)
5	Tripotent with Acinar branching component	1	56	p14 4.5.13 slide 12_2_Merging	Green 28	109.25	1417.12	857.61	45.48	4.84	5.45	13.81	229.18	0.482	10.75	Acinar only
5	Tripotent with Acinar branching component	1	58	p14 4.5.13 slide 12_2_Merging	Green 29	79.59	1502.68	861.55	34.98	6.06	4.85	13.81	268.37	0.333	12.74	Acinar only
5	Tripotent with Acinar branching component	1	60	p14 4.5.13 slide 12_2_Merging	Green 30	696.76	1420.83	941.74	49.72	9.08	12.12	25.64	1046.66	0.363	14.28	Acinar only
5	Tripotent with Acinar branching component	1	62	p14 4.5.13 slide 12_2_Merging	Green 31	2545.4	1546.89	972.31	33.52	25.44	19.38	33.53	4189.84	0.215	26.4	Acinar only
5	Tripotent with Acinar branching component	1	64	p14 4.5.13 slide 12_2_Merging	Green 32	79.59	1392.25	669.45	45.54	4.84	6.06	11.83	217.21	0.412	6.97	Acinar only
5	Tripotent with Acinar branching component	1	66	p14 4.5.13 slide 12_2_Merging	Green 33	287.24	1467.04	812.99	38.51	10.9	12.12	17.75	860.46	0.245	13.59	Acinar only
5	Tripotent with Acinar branching component	1	68	p14 4.5.13 slide 12_2_Merging	Green 34	2800.8	1541.04	857.68	35.96	29.07	16.96	31.56	4340.29	0.221	29.76	Acinar only
5	Tripotent with Acinar branching component	1	70	p14 4.5.13 slide 12_2_Merging	Green 35	454.38	1378.47	761.25	52.47	8.48	7.88	25.64	716.05	0.399	20.78	Acinar only
5	Tripotent with Acinar branching component	1	72	p14 4.5.13 slide 12_2_Merging	Green 36	1017.29	1455.06	785.62	40.14	10.3	15.14	25.64	1393.08	0.351	21.53	Acinar only
5	Tripotent with Acinar branching component	1	74	p14 4.5.13 slide 12_2_Merging	Green 37	209.83	1411.63	808.57	41.89	6.66	6.06	17.75	383.56	0.445	15.08	Acinar only
5	Tripotent with Acinar branching component	1	76	p14 4.5.13 slide 12_2_Merging	Green 38	286.52	1527.18	867.48	45.18	7.27	7.88	17.75	461.57	0.455	13.59	Acinar only
5	Tripotent with Acinar branching component	1	78	p14 4.5.13 slide 12_2_Merging	Green 39	736.56	1437.94	933.85	42.09	8.48	14.54	27.61	1338.38	0.295	25.33	Acinar only
5	Tripotent with Acinar branching component	1	80	p14 4.5.13 slide 12_2_Merging	Green 40	205.48	1491.38	939.67	53.47	6.06	6.06	21.69	396.24	0.425	18.28	Acinar only
5	Tripotent with Acinar branching component	1	82	p14 4.5.13 slide 12_2_Merging	Green 41	244.55	1366.12	748.53	54.02	5.45	6.66	19.72	453.21	0.417	14.89	Acinar only
5	Tripotent with Acinar branching component	1	84	p14 4.5.13 slide 12_2_Merging	Green 42	6705.72	1524.92	814.21	34.32	30.28	41.19	37.47	8699.39	0.198	44.16	Acinar majority with ductal component
5	Tripotent with Acinar branching component	1	86	p14 4.5.13 slide 12_2_Merging	Green 43	114.32	1406.07	822.59	46.23	5.45	6.06	13.81	291.43	0.391	8.4	Acinar only
5	Tripotent with Acinar branching component	1	88	p14 4.5.13 slide 12_2_Merging	Green 44	452.93	1412.5	835.37	46.17	6.06	10.3	25.64	748.89	0.381	11.92	Acinar only
5	Tripotent with Acinar branching component	1	90	p14 4.5.13 slide 12_2_Merging	Green 45	620.07	1490.37	929.5	51.16	10.3	12.12	27.61	1059.93	0.332	21.05	Acinar only
5	Tripotent with Acinar branching component	1	92	p14 4.5.13 slide 12_2_Merging	Green 46	293.76	1445.41	967.54	50.43	7.87	7.27	21.69	521.15	0.41	12.13	Acinar only
5	Tripotent with Acinar branching component	1	94	p14 4.5.13 slide 12_2_Merging	Green 47	669.27	1503.25	630.33	46.55	7.87	9.69	27.61	864.21	0.428	18.25	Islet only
5	Tripotent with Acinar branching component	1	96	p14 4.5.13 slide 12_2_Merging	Green 48	141.09	1363.98	671.91	51.22	4.84	6.66	15.78	328.07	0.399	7.05	Acinar only
5	Tripotent with Acinar branching component	1	98	p14 4.5.13 slide 12_2_Merging	Green 49	271.33	1364.63	737.8	56.57	6.66	6.06	19.72	424.76	0.477	16.68	Acinar only
5	Tripotent with Acinar branching component	1	100	p14 4.5.13 slide 12_2_Merging	Green 50	120.11	1411.14	815.65	47.36	4.84	6.06	17.75	277.11	0.425	12.63	Acinar only
5	Tripotent with Acinar branching component	1	102	p14 4.5.13 slide 12_2_Merging	Green 51	1357.35	1431.63	864.9	45.12	21.2	16.36	25.64	1725.87	0.344	24.92	Acinar only
5	Tripotent with Acinar branching component	1	104	p14 4.5.13 slide 12_2_Merging	Green 52	314.01	1521.62	876.55	51.81	6.66	7.27	25.64	517.71	0.432	24.05	Acinar only
5	Tripotent with Acinar branching component	1	106	p14 4.5.13 slide 12_2_Merging	Green 53	183.78	1487.16	902.55	38.82	6.66	6.06	23.67	476.25	0.328	20.34	Acinar only
5	Tripotent with Acinar branching component	1	108	p14 4.5.13 slide 12_2_Merging	Green 54	140.37	1516.89	938.75	48.91	4.24	9.09	19.72	459.55	0.284	9.53	Acinar only
5	Tripotent with Acinar branching component	1	110	p14 4.5.13 slide 12_2_Merging	Green 55	377.69	1506.6	948.22	55.69	7.27	12.12	25.64	870.92	0.29	20.84	Acinar only
5	Tripotent with Acinar branching component	1	112	p14 4.5.13 slide 12_2_Merging	Green 56	110.7	1419.72	731.72	48.47	4.24	10.9	11.83	303.1	0.368	11.89	Acinar only
5	Tripotent with Acinar branching component	1	114	p14 4.5.13 slide 12_2_Merging	Green 57	133.85	1441.81	798.06	54.82	7.87	9.69	15.78	394.94	0.32	10.92	Acinar only
5	Tripotent with Acinar branching component	1	116	p14 4.5.13 slide 12_2_Merging	Green 58	404.46	1429.18	811.18	52.1	6.66	9.09	21.69	710.83	0.372	12.8	Ductal only
5	Tripotent with Acinar branching component	1	118	p14 4.5.13 slide 12_2_Merging	Green 59	256.85	1420.08	807.45	56.65	5.45	7.27	19.72	430.66	0.454	15.33	Acinar only
5	Tripotent with Acinar branching component	1	120	p14 4.5.13 slide 12_2_Merging	Green 60	9426.94	1442.66	837.67	42.38	41.18	44.22	41.42	14447.7	0.149	48.91	Acinar majority with ductal component
5	Tripotent with Acinar branching component	1	122	p14 4.5.13 slide 12_2_Merging	Green 61	488.39	1508.81	870.98	49.99	7.87	8.48	25.64	782.42	0.383	15.84	Acinar only
5	Tripotent with Acinar branching component	1	124	p14 4.5.13 slide 12_2_Merging	Green 62	1470.95	1444.23	923	44.04	21.2	16.36	33.53	2434.05	0.257	27.91	Acinar only
5	Tripotent with Acinar branching component	1	126	p14 4.5.13 slide 12_2_Merging	Green 63	670.72	1504.6	1001.76	60.41	7.27	13.33	25.64	1178.08	0.315	16.14	Acinar only
5	Tripotent with Acinar branching component	1	128	p14 4.5.13 slide 12_2_Merging	Green 64	1358.8	1420.54	797.97	51.99	15.14	18.17	27.61	1883.56	0.315	22.1	Acinar only
5	Tripotent with Acinar branching component	1	130	p14 4.5.13 slide 12_2_Merging	Green 65	106.36	1484.61	814.79	56.4	6.06	6.66	15.78	310.84	0.349	7.65	Acinar only
5	Tripotent with Acinar branching component	1	132	p14 4.5.13 slide 12_2_Merging	Green 66	753.2	1401.97	832.27	49	12.11	13.33	29.58	1508.86	0.265	14.78	Acinar only
5	Tripotent with Acinar branching component	1	134	p14 4.5.13 slide 12_2_Merging	Green 67	89.72	1419.8	859.74	55.27	4.84	6.66	13.81	230.2	0.421	8.49	Acinar only
5	Tripotent with Acinar branching component	1	136	p14 4.5.13 slide 12_2_Merging	Green 68	497.79	1377.23	699.31	55.31	8.48	7.88	25.64	672.33	0.452	13.13	Ductal only
5	Tripotent with Acinar branching component	1	138	p14 4.5.13 slide 12_2_Merging	Green 69	495.62	1388.6	704.71	54.67	6.66	12.72	19.72	907.57	0.334	13.1	Mixed (acinar, ductal)
5	Tripotent with Acinar branching component	1	140	p14 4.5.13 slide 12_2_Merging	Green 70	86.82	1361.08	720.71	64.38	5.45	5.45	17.75	241.85	0.392	14.33	Acinar only
5	Tripotent with Acinar branching component	1	142	p14 4.5.13 slide 12_2_Merging	Green 71	476.09	1384.45	755.25	54.76	7.87	8.48	25.64	791.05	0.373	19.78	Acinar only
5	Tripotent with Acinar branching component	1	144	p14 4.5.13 slide 12_2_Merging	Green 72	266.98	1449.68	757.92	58.19	6.66	7.27	21.69	498.63	0.402	16.74	Acinar only
5	Tripotent with Acinar branching component	1	146	p14 4.5.13 slide 12_2_Merging	Green 73	180.88	1459.84	770.23	60.37	6.06	7.27	15.78	397.12	0.389	13.42	Acinar only
5	Tripotent with Acinar branching component	1	148	p14 4.5.13 slide 12_2_Merging	Green 74	337.89	1457.36	822.27	52.11	8.48	7.27	23.67	665.71	0.352	12.32	Ductal only
5	Tripotent with Acinar branching component	1	150	p14 4.5.13 slide 12_2_Merging	Green 75	452.21	1413.57	868.52	54.51	7.87	11.51	27.61	696.31	0.409	17.69	Acinar only
5	Tripotent with Acinar branching component	1	152	p14 4.5.13 slide 12_2_Merging	Green 76	1002.82	1363.47	765.12	59.02	18.77	13.93	23.67	2213.89	0.219	22.28	Acinar only
5	Tripotent with Acinar branching component	1	154	p14 4.5.13 slide 12_2_Merging	Green 77	167.14	1479.48	818.94	56.55	6.06	6.66	19.72	369.75	0.397	10.02	Acinar only
5	Tripotent with Acinar branching component	1	156	p14 4.5.13 slide 12_2_Merging	Green 78	659.86	1506.36	860.13	55.69	16.35	13.93	23.67	1516.94	0.242	18.57	Acinar only
5	Tripotent with Acinar branching component	1	158	p14 4.5.13 slide 12_2_Merging	Green 79	153.39	1399.01	929.87	60.93	4.84	6.06	17.75	297.89	0.465	16.2	Acinar only
5	Tripotent with Acinar branching component	1	160	p14 4.5.13 slide 12_2_Merging	Green 80	74.52	1419.96	948.66	59.82	4.24	7.27	13.81	220.01	0.389	7.05	Acinar only
5	Tripotent with Acinar branching component	1	162	p14 4.5.13 slide 12_2_Merging	Green 81	270.6	1380.49	720.59	58.2	7.87	7.88	21.69	546.77	0.37	9.41	Acinar only
5	Tripotent with Acinar branching component	1	164	p14 4.5.13 slide 12_2_Merging	Green 82	730.77	1376.03	751.25	55	11.51	12.12	27.61	1235.34	0.318	21.67	Acinar only
5	Tripotent with Acinar branching component	1	166	p14 4.5.13 slide 12_2_Merging	Green 83	464.51	1441.77	758.88	61.39	7.87	10.9	23.67	806.29	0.36	11.09	Acinar only
5	Tripotent with Acinar branching component	1	168	p14 4.5.13 slide 12_2_Merging	Green 84	262.64	1501.53	814.1	56.93	6.06	9.09	19.72	583.3	0.34	8.82	Acinar only
5	Tripotent with Acinar branching component	1	170	p14 4.5.13 slide 12_2_Merging	Green 85	212.72	1406.01	877.2	63.2	6.66	5.45	21.69	370.76	0.465	18.28	Acinar only
5	Tripotent with Acinar branching component	1	172	p14 4.5.13 slide 12_2_Merging	Green 86	19097.7	1498.24	925.89	31.24	58.14	55.73	53.25	27249.2	0.127	59.91	Acinar majority with ductal component
5	Tripotent with Acinar branching component	1	174	p14 4.5.13 slide 12_2_Merging	Green 87	107.08	1493.45	947.89	59.25	6.06	5.45	15.78	320.14	0.341	6.37	Acinar only
5	Tripotent with Acinar branching component	1	176	p14 4.5.13 slide 12_2_Merging	Green 88	1075.9	1542.83	988.68	54.48	10.3	11.51	33.53	1657.66	0.306	15.74	Acinar only
5	Tripotent with Acinar branching component	1	178	p14 4.5.13 slide 12_2_Merging	Green 89	766.95	1375.76	727.26	57.95	10.9	12.72	27.61	1317.27	0.308	14.73	Acinar only
5	Tripotent with Acinar branching component	1	180	p14 4.5.13 slide 12_2_Merging	Green 90	154.84	1345.73	751.33	62.15	5.45	7.88	17.75	359.12	0.388	8.29	Acinar only
5	Tripotent with Acinar branching component	1	182	p14 4.5.13 slide 12_2_Merging	Green 91	172.92	1490.98	811.82	60.82	7.27	6.66	17.75	411.28	0.365	11.06	Acinar only
5	Tripotent with Acinar branching component	1	184	p14 4.5.13 slide 12_2_Merging	Green 92	479.7	1432.05	885.98	53.37	7.27	9.69	25.64	815.31	0.363	18.57	Acinar only
5	Tripotent with Acinar branching component	1	186	p14 4.5.13 slide 12_2_Merging	Green 93	125.9	1436.36	903.93	59.08	8.48	4.24	17.75	315.63	0.385	8.47	Acinar only
5	Tripotent with Acinar branching component	1	188	p14 4.5.13 slide 12_2_Merging	Green 94	28262	1505.34	975.85	31.33	55.72	46.04	65.08	25533.3	0.176	66.37	Acinar only
5	Tripotent with Acinar branching component	1	190	p14 4.5.13 slide 12_2_Merging	Green 95	570.87	1516.45	989.22	57.05	10.9	13.33	27.61	1151.54	0.289	14.84	Acinar only
5	Tripotent with Acinar branching component	1	192	p14 4.5.13 slide 12_2_Merging	Green 96	79.59	1370.79	715.45	64.69	5.45	4.85	13.81	208.42	0.429	6.7	Acinar only
5	Tripotent with Acinar branching component	1	194	p14 4.5.13 slide 12_2_Merging	Green 97	1418.13	1350.58	737.76	61.11	12.72	23.63	27.61	2345.03	0.26	25.11	Acinar only
5	Tripotent with Acinar branching component	1	196	p14 4.5.13 slide 12_2_Merging	Green 98	84.65	1393.89	777.65	64.32	6.06	5.45	11.83	237.29	0.393	6.24	Acinar only
5	Tripotent with Acinar branching component	1	198	p14 4.5.13 slide 12_2_Merging	Green 99	22000.5	1493.22	830.12	44.4	55.11	46.04	61.14	32271.2	0.118	54.99	Acinar only
5	Tripotent with Acinar branching component	1	200	p14 4.5.13 slide 12_2_Merging	Green 100	102.02	1410.46	883.89	62.72	5.45	6.06	13.81	253.2	0.417	9.42	Acinar only
5	Tripotent with Acinar branching component	1	202	p14 4.5.13 slide 12_2_Merging	Green 101	76.69	1408.16	888.14	61.75	5.45	4.85	17.75	216.28	0.404	10.75	Acinar only
5	Tripotent with Acinar branching component	1	204	p14 4.5.13 slide 12_2_Merging	Green 102	388.54	1532.75	986.43	57.29	7.27	7.27	25.64	645.52	0.399	22.5	Acinar only
5	Tripotent with Acinar branching component	1	206	p14 4.5.13 slide 12_2_Merging	Green 103	15396.1	1409.67	904.52	51.54	36.94	44.83	43.39	19643.7	0.152	51.9	Acinar only
5	Tripotent with Acinar branching component	1	208	p14 4.5.13 slide 12_2_Merging	Green 104	16923.5	1447.53	952.9	50.31	49.66	59.97	45.36	26170.8	0.122	66.84	Acinar only
10	Tripotent with Ductal branching component	1	2	p14 4.5.13 slide 12_2_Merging	Yellow 1	1154.04	1390.49	1021.6	18.84	16.96	10.3	23.67	1135.33	0.469	19.56	Acinar only
10	Tripotent with Ductal branching component	1	4	p14 4.5.13 slide 12_2_Merging	Yellow 2	102.02	1285.51	1027.85	14.84	6.66	5.45	13.81	231.08	0.457	7.33	Acinar only
10	Tripotent with Ductal branching component	1	6	p14 4.5.13 slide 12_2_Merging	Yellow 3	1146.8	1356.71	1006.14	22.31	12.11	27.26	29.58	1543.47	0.343	31.19	Acinar only
10	Tripotent with Ductal branching component	1	8	p14 4.5.13 slide 12_2_Merging	Yellow 4	415.31	1265.03	946.53	21.45	7.27	10.9	19.72	568.8	0.473	12.26	Acinar only
10	Tripotent with Ductal branching component	1	10	p14 4.5.13 slide 12_2_Merging	Yellow 5	102.74	1384.76	1002.89	20.4	3.63	7.27	11.83	210.61	0.504	6.77	Acinar only
10	Tripotent with Ductal branching component	1	12	p14 4.5.13 slide 12_2_Merging	Yellow 6	781.42	1253.09	921.68	23.14	16.35	12.72	19.72	1001.31	0.41	18.91	Acinar only
10	Tripotent with Ductal branching component	1	14	p14 4.5.13 slide 12_2_Merging	Yellow 7	110.7	1375.29	997.39	20.43	6.06	7.88	9.86	261.81	0.426	7.75	Acinar only
10	Tripotent with Ductal branching component	1	16	p14 4.5.13 slide 12_2_Merging	Yellow 8	256.85	1246.77	911.31	25.01	6.66	9.09	15.78	390.44	0.5	11.42	Acinar only
10	Tripotent with Ductal branching component	1	18	p14 4.5.13 slide 12_2_Merging	Yellow 9	1349.39	1260.45	934.63	23.74	13.32	13.93	25.64	1372.5	0.43	19.82	Acinar only
10	Tripotent with Ductal branching component	1	20	p14 4.5.13 slide 12_2_Merging	Yellow 10	6364.94	1309.14	954.54	24.12	24.83	35.14	39.44	4916.31	0.338	36.85	Acinar only
10	Tripotent with Ductal branching component	1	22	p14 4.5.13 slide 12_2_Merging	Yellow 11	1171.4	1266.46	896.53	28.07	12.11	12.72	23.67	1197.85	0.449	14.95	Acinar only
10	Tripotent with Ductal branching component	1	24	p14 4.5.13 slide 12_2_Merging	Yellow 12	10447.9	1284.07	950.07	24.38	27.25	41.8	39.44	7315.81	0.316	49.24	Acinar only
10	Tripotent with Ductal branching component	1	26	p14 4.5.13 slide 12_2_Merging	Yellow 13	1600.46	1106.35	782.6	32.71	20.59	17.57	21.69	1908.68	0.347	20.67	Islet only
10	Tripotent with Ductal branching component	1	28	p14 4.5.13 slide 12_2_Merging	Yellow 14	3263.14	1129.34	789.67	33.73	19.99	33.92	25.64	3211.16	0.331	33.74	Islet only
10	Tripotent with Ductal branching component	1	30	p14 4.5.13 slide 12_2_Merging	Yellow 15	3593.8	1180.91	892.61	30.04	23.01	18.78	33.53	3042.25	0.373	23.89	Acinar only
42	Tripotent with Acinar branching component	1	2	p14 4.5.13 slide 12_2_Merging	Cyan 1	263.37	1121.76	994.14	21.97	7.27	14.54	15.78	576.9	0.344	15.72	Ductal only
42	Tripotent with Acinar branching component	1	4	p14 4.5.13 slide 12_2_Merging	Cyan 2	73.8	1123.91	1005.89	27.3	7.87	5.45	13.81	242.8	0.35	8	Acinar only
42	Tripotent with Acinar branching component	1	6	p14 4.5.13 slide 12_2_Merging	Cyan 3	342.23	1136.03	981.17	30.49	14.53	11.51	17.75	830.6	0.285	17.3	Acinar only
42	Tripotent with Acinar branching component	1	8	p14 4.5.13 slide 12_2_Merging	Cyan 4	149.77	1086.39	981.9	35.25	5.45	7.27	19.72	336.69	0.405	10.34	Acinar only
42	Tripotent with Acinar branching component	1	10	p14 4.5.13 slide 12_2_Merging	Cyan 5	840.02	1116.16	972.6	30.44	15.14	13.33	23.67	1536.02	0.28	15.81	Ductal only
42	Tripotent with Acinar branching component	1	12	p14 4.5.13 slide 12_2_Merging	Cyan 6	1091.09	1100.31	973.58	33.64	13.32	21.2	25.64	2022.08	0.253	24.09	Mixed
42	Tripotent with Acinar branching component	1	14	p14 4.5.13 slide 12_2_Merging	Cyan 7	1090.37	1125.66	959.44	30.1	11.51	23.02	25.64	2053.98	0.249	24.55	Ductal only
42	Tripotent with Acinar branching component	1	16	p14 4.5.13 slide 12_2_Merging	Cyan 8	913.1	1116.96	1009.64	32.42	12.11	15.14	25.64	1780.16	0.256	14.98	Acinar only
42	Tripotent with Acinar branching component	1	18	p14 4.5.13 slide 12_2_Merging	Cyan 9	3175.6	1095.86	1003.83	33.61	26.04	30.29	29.58	4734.61	0.221	31.29	Acinar only
42	Tripotent with Acinar branching component	1	20	p14 4.5.13 slide 12_2_Merging	Cyan 10	747.41	1076.15	949.79	44.93	16.35	17.57	19.72	1800.23	0.221	19.46	Acinar only
42	Tripotent with Acinar branching component	1	22	p14 4.5.13 slide 12_2_Merging	Cyan 11	194.63	997.69	984.82	42.99	7.27	13.33	15.78	630.76	0.257	13.66	Islet only
42	Tripotent with Acinar branching component	1	24	p14 4.5.13 slide 12_2_Merging	Cyan 12	198.25	1052.55	948.07	52.64	7.87	10.9	15.78	605.59	0.272	12.83	Acinar only
42	Tripotent with Acinar branching component	1	26	p14 4.5.13 slide 12_2_Merging	Cyan 13	645.39	1054.88	934.88	50.9	19.99	13.33	23.67	1507.69	0.24	23.66	Acinar only
42	Tripotent with Acinar branching component	1	28	p14 4.5.13 slide 12_2_Merging	Cyan 14	2293.61	1020.8	920.97	57.39	23.01	19.38	35.5	4559.49	0.184	29.88	Acinar only
42	Tripotent with Acinar branching component	1	30	p14 4.5.13 slide 12_2_Merging	Cyan 15	76.69	1018.8	935.5	62.85	4.84	6.06	15.78	252.08	0.346	8.23	Acinar only
42	Tripotent with Acinar branching component	1	32	p14 4.5.13 slide 12_2_Merging	Cyan 16	1837.78	1067.67	894.4	61.13	25.44	16.36	31.56	3840.78	0.189	26.38	Acinar only
43	Tripotent with Ductal branching component	0	2	p14 4.5.13 slide 12_2_Merging	Cyan 1	183.78	1319.95	622.31	43.4	9.69	17.57	13.81	563.15	0.278	19.32	Acinar only
43	Tripotent with Ductal branching component	0	4	p14 4.5.13 slide 12_2_Merging	Cyan 2	993.41	1325.33	712.58	43.14	10.9	28.47	25.64	2080.67	0.231	30.06	Acinar only
43	Tripotent with Ductal branching component	0	6	p14 4.5.13 slide 12_2_Merging	Cyan 3	2677.8	1365.89	821.45	43.74	14.53	33.32	33.53	4295.19	0.217	37.04	Acinar only
43	Tripotent with Ductal branching component	0	8	p14 4.5.13 slide 12_2_Merging	Cyan 4	502.13	1346.99	816	54.81	10.3	10.9	23.67	1100.06	0.278	15.5	Ductal majority
43	Tripotent with Ductal branching component	0	10	p14 4.5.13 slide 12_2_Merging	Cyan 5	99.12	1220.65	534.32	61.63	6.06	5.45	17.75	291.29	0.356	7.18	Acinar only
43	Tripotent with Ductal branching component	0	12	p14 4.5.13 slide 12_2_Merging	Cyan 6	374.79	1200.52	540.26	58.03	10.3	10.9	21.69	937.42	0.268	17.23	Acinar only
43	Tripotent with Ductal branching component	0	14	p14 4.5.13 slide 12_2_Merging	Cyan 7	2458.57	1313.41	646.25	46.47	29.07	29.68	43.39	5367.19	0.164	44.91	Islet only
44	Acinar only	1	2	p14 slide 11_2_Merging	Red 1	138.92	1459.31	578.88	21.69	6.06	4.85	9.86	191.47	0.677	5.75	Acinar only
44	Acinar only	1	4	p14 slide 11_2_Merging	Red 2	22024.4	1571.74	657.16	20.09	54.51	41.19	33.53	11534.6	0.329	57.43	Acinar only
44	Acinar only	1	6	p14 slide 11_2_Merging	Red 3	2576.59	1543.21	693.17	26.78	20.59	18.17	25.64	2018.08	0.45	23.74	Acinar only
44	Acinar only	1	8	p14 slide 11_2_Merging	Red 4	678.7	1558.17	706.56	32.5	16.35	12.72	11.83	876.58	0.426	17.46	Acinar only
44	Acinar only	1	10	p14 slide 11_2_Merging	Red 5	15283.7	1508.75	685.39	23.12	38.76	67.85	37.47	10377.3	0.287	72.7	Acinar only
44	Acinar only	1	12	p14 slide 11_2_Merging	Red 6	2222.77	1577.4	707.19	30.59	18.17	13.33	23.67	1573.7	0.523	19.49	Acinar only
44	Acinar only	1	14	p14 slide 11_2_Merging	Red 7	152520	1464.87	658.2	18.02	104.77	162.96	43.39	66318.3	0.208	179.93	Acinar only
44	Acinar only	1	16	p14 slide 11_2_Merging	Red 8	2993.36	1533.21	657.9	26.4	20.59	22.41	29.58	2654.96	0.378	26.75	Acinar only
45	Acinar only	0	2	p14 slide 11_2_Merging	Red 1	305.34	1129.93	712.59	5.77	12.72	10.9	13.81	500.78	0.438	16.26	Acinar only
45	Acinar only	0	4	p14 slide 11_2_Merging	Red 2	1037.58	1140.21	700.15	13.29	21.2	20.6	17.75	1363.39	0.364	26.55	Acinar only
45	Acinar only	0	6	p14 slide 11_2_Merging	Red 3	2675.72	1143.28	675.44	12.17	48.45	34.53	21.69	3725.28	0.25	51.45	Acinar only
45	Acinar only	0	8	p14 slide 11_2_Merging	Red 4	567.99	1113.44	714.39	7.5	21.8	17.57	13.81	1005.82	0.33	26.05	Acinar only
45	Acinar only	0	10	p14 slide 11_2_Merging	Red 5	853.8	1136.5	783.12	10.22	14.54	19.99	21.69	1328.85	0.328	20.01	Acinar only
46	Acinar only	0	2	p14 slide 11_2_Merging	Red 1	719.22	855	1000.87	6.72	10.9	16.96	13.81	1218.4	0.319	17	Acinar only
46	Acinar only	0	4	p14 slide 11_2_Merging	Red 2	102.75	686.04	954.02	13.67	4.85	7.88	11.83	292.99	0.362	7.91	Acinar only
46	Acinar only	0	6	p14 slide 11_2_Merging	Red 3	22643.1	736.38	940.76	13.65	76.91	63	29.58	25691.4	0.151	77.46	Acinar only
46	Acinar only	0	8	p14 slide 11_2_Merging	Red 4	7470.75	715.68	992.61	15.78	44.82	20.6	31.56	6942.66	0.266	45.01	Acinar only
46	Acinar only	0	10	p14 slide 11_2_Merging	Red 5	101266	820.48	905.94	14.74	108.41	121.76	37.47	76096.3	0.138	151.42	Acinar only
46	Acinar only	0	12	p14 slide 11_2_Merging	Red 6	32432.1	771.18	990.81	15.87	70.25	46.65	41.42	24590.1	0.2	72.65	Acinar only
47	Tripotent	0	2	p14 slide 11_2_Merging	Red 1	1041.93	356.5	528.2	7.7	13.93	15.75	19.72	1601.23	0.31	15.45	Islet only
47	Tripotent	0	4	p14 slide 11_2_Merging	Red 2	809.66	293.04	474.23	30.52	11.51	10.9	17.75	893.6	0.47	12.27	Acinar only
48	Tripotent	1	2	p14 slide 11_2_Merging	Red 1	84.66	951.31	453.31	14.28	5.45	5.45	13.81	185.5	0.503	5.92	Acinar only
48	Tripotent	1	4	p14 slide 11_2_Merging	Red 2	3174.25	939.38	228	5.67	24.23	30.89	17.75	4757.83	0.22	31.33	Acinar only
48	Tripotent	1	6	p14 slide 11_2_Merging	Red 3	641.8	800.47	492.49	16.14	13.32	12.72	15.78	1059.37	0.34	13.37	Acinar only
48	Tripotent	1	8	p14 slide 11_2_Merging	Red 4	253.97	768.84	508.57	17.93	6.66	12.72	11.83	521.91	0.372	13.1	Acinar only
48	Tripotent	1	12	p14 slide 11_2_Merging	Red 6	80.32	769.36	424.81	22.46	4.85	7.88	9.86	194.01	0.464	7.66	Acinar only
48	Tripotent	1	14	p14 slide 11_2_Merging	Red 7	397.96	767.38	415.98	21.44	9.69	12.12	15.78	698.82	0.374	13.59	Acinar only
48	Tripotent	1	16	p14 slide 11_2_Merging	Red 8	77.42	795.99	465.89	22.39	5.45	5.45	11.83	199.48	0.44	5.71	Acinar only
48	Tripotent	1	18	p14 slide 11_2_Merging	Red 9	976.08	807.61	469.12	20.33	17.56	16.36	17.75	1795.04	0.265	18.31	Acinar only
48	Tripotent	1	22	p14 slide 11_2_Merging	Red 11	193.91	815.78	412.42	26.65	6.06	8.48	13.81	367.83	0.44	8.32	Acinar only
48	Tripotent	1	24	p14 slide 11_2_Merging	Red 12	1333.52	928.34	465.78	20.88	18.17	20.6	17.75	2442.99	0.24	23.87	Acinar only
48	Tripotent	1	26	p14 slide 11_2_Merging	Red 13	3235.03	884.81	485.56	20.53	31.49	35.74	17.75	5450.08	0.194	36.29	Acinar only
48	Tripotent	1	28	p14 slide 11_2_Merging	Red 14	1800.22	786.37	491.53	17.1	19.99	21.81	19.72	2310.61	0.31	21.33	Acinar only
48	Tripotent	1	32	p14 slide 11_2_Merging	Red 16	1402.26	825.63	413.56	23.97	13.93	19.39	21.69	1636.85	0.37	20.98	Acinar only
48	Tripotent	1	34	p14 slide 11_2_Merging	Red 17	1149.74	838.69	422.7	21.99	16.35	19.39	17.75	1601.31	0.331	20.59	Acinar only
48	Tripotent	1	36	p14 slide 11_2_Merging	Red 18	3844.27	765.11	468.31	22.43	23.01	35.74	21.69	5001.04	0.237	35.39	Acinar only
48	Tripotent	1	38	p14 slide 11_2_Merging	Red 19	22766.1	955.83	326.94	19.42	56.93	65.42	35.5	18898.2	0.206	78.88	Acinar only
48	Tripotent	1	40	p14 slide 11_2_Merging	Red 20	20500.6	889.02	422.17	17.39	62.38	62.4	31.56	20200.5	0.179	68.3	Mixed (islet, ductal, acinar)
48	Tripotent	1	42	p14 slide 11_2_Merging	Red 21	52209.9	958.7	400.21	17.71	63.59	112.07	39.44	43409.9	0.156	111.65	Acinar majority with ductal component
49	Acinar only	0	4	p14 slide 11_2_Merging	Red 1	460.91	1514.25	189.59	18.66	9.08	9.09	17.75	598.67	0.482	9.9	Acinar only
50	Acinar only	0	6	p14 slide 11_2_Merging	Red 2	363.23	1423.38	121.88	14.96	9.69	9.69	13.81	609.49	0.404	9.98	Acinar only
51	Acinar only	0	8	p14 slide 11_2_Merging	Red 3	342.97	1815.11	130.51	23.21	9.08	7.88	17.75	514.71	0.46	9.37	Acinar only
52	Acinar only	0	2	p14 slide 11_2_Merging	Cyan 1	151.95	1096.57	545.96	20.27	7.87	9.09	11.83	388.49	0.354	11.14	Acinar only
52	Acinar only	0	4	p14 slide 11_2_Merging	Cyan 2	365.4	1150.17	568.16	16.66	8.48	16.36	13.81	967.75	0.255	16.22	Acinar only
52	Acinar only	0	6	p14 slide 11_2_Merging	Cyan 3	740.92	1085.71	508.5	17.84	15.14	15.14	19.72	1490.6	0.266	18.18	Acinar only
52	Acinar only	0	8	p14 slide 11_2_Merging	Cyan 4	269.89	1055.8	515.72	15.05	9.69	10.9	15.78	730.46	0.276	13.21	Acinar only
52	Acinar only	0	10	p14 slide 11_2_Merging	Cyan 5	154.12	1114.48	568.19	22.52	7.87	5.45	13.81	358.78	0.387	8.36	Acinar only
53	Tripotent	0	2	p14 slide 11_2_Merging	Yellow 1	113.6	409.99	470.24	11.23	6.06	8.48	11.83	312.84	0.363	8.08	Islet only
53	Tripotent	0	4	p14 slide 11_2_Merging	Yellow 2	151.95	387.03	537.38	8.19	6.66	9.69	13.81	406.77	0.339	10.48	Islet only
53	Tripotent	0	6	p14 slide 11_2_Merging	Yellow 3	134.58	296.34	500.12	11.17	6.06	10.3	11.83	442.37	0.287	10.54	Islet only
53	Tripotent	0	8	p14 slide 11_2_Merging	Yellow 4	663.5	414.43	498.58	10.05	12.11	29.08	17.75	1736.25	0.212	29.94	Ductal only
53	Tripotent	0	10	p14 slide 11_2_Merging	Yellow 5	196.81	381.65	550.68	15.57	9.08	9.09	15.78	593.43	0.276	10.08	Islet only
53	Tripotent	0	12	p14 slide 11_2_Merging	Yellow 6	416.05	425	467.54	13.99	22.41	20.6	13.81	1283	0.21	28.99	Ductal only
53	Tripotent	0	14	p14 slide 11_2_Merging	Yellow 7	132.41	340.13	470.85	16.76	8.48	6.06	11.83	411.69	0.305	8.66	Islet only
53	Tripotent	0	16	p14 slide 11_2_Merging	Yellow 8	108.53	391.1	523.37	18.34	4.85	7.88	11.83	279.21	0.394	7.91	Islet only
53	Tripotent	0	18	p14 slide 11_2_Merging	Yellow 9	329.22	344.51	491.72	19.77	13.93	8.48	15.78	954.91	0.241	13.91	Islet only
53	Tripotent	0	20	p14 slide 11_2_Merging	Yellow 10	610.68	293.69	511.15	18.22	14.54	9.69	17.75	1060.54	0.328	15.56	Islet only
53	Tripotent	0	22	p14 slide 11_2_Merging	Yellow 11	130.24	356.37	546.85	20.74	9.08	9.09	9.86	439.98	0.282	10.03	Islet only
53	Tripotent	0	24	p14 slide 11_2_Merging	Yellow 12	143.26	365.88	495.66	18.26	9.08	8.48	11.83	482.85	0.274	9.53	Islet only
53	Tripotent	0	26	p14 slide 11_2_Merging	Yellow 13	384.21	371.98	539.93	21.24	10.3	13.93	19.72	1037.16	0.246	14.72	Mixed (ductal, islet)
53	Tripotent	0	28	p14 slide 11_2_Merging	Yellow 14	579.57	345.96	535.87	24.68	13.32	11.51	23.67	1137.7	0.295	15.41	Mixed (ductal, islet)
53	Tripotent	0	30	p14 slide 11_2_Merging	Yellow 15	646.14	450.12	455.91	22.02	18.77	15.14	19.72	1505.61	0.24	21.2	Acinar only
53	Tripotent	0	32	p14 slide 11_2_Merging	Yellow 16	570.89	380.53	479.75	23.93	9.08	22.41	15.78	1662.38	0.2	22.03	Islet only
53	Tripotent	0	34	p14 slide 11_2_Merging	Yellow 17	210.56	373.73	516.47	20.16	12.11	9.69	13.81	702.21	0.244	12.3	Islet only
53	Tripotent	0	36	p14 slide 11_2_Merging	Yellow 18	947.14	380.46	503.38	21.09	20.59	16.36	21.69	2306.02	0.202	25.41	Islet only
53	Tripotent	0	38	p14 slide 11_2_Merging	Yellow 19	292.32	380.49	425.7	26.16	15.75	5.45	17.75	611.86	0.348	15.25	Islet only
53	Tripotent	0	40	p14 slide 11_2_Merging	Yellow 20	125.18	317.26	505.43	30.92	6.66	9.09	13.81	436.33	0.277	8.79	Islet only
53	Tripotent	0	42	p14 slide 11_2_Merging	Yellow 21	583.19	325.62	496.83	27.99	10.9	14.54	17.75	1319.8	0.256	15.27	Islet only
54	Tripotent	0	2	p14 slide 11_2_Merging	Yellow 1	188.85	527.43	410.96	26.95	7.27	6.06	15.78	405.9	0.392	7.58	Islet only
54	Tripotent	0	4	p14 slide 11_2_Merging	Yellow 2	120.11	509.63	416.23	24.78	6.06	6.06	13.81	329.55	0.357	6.97	Islet only
54	Tripotent	0	6	p14 slide 11_2_Merging	Yellow 3	81.76	476.17	390.45	30.86	6.06	4.85	15.78	227.04	0.401	5.75	Islet only
54	Tripotent	0	8	p14 slide 11_2_Merging	Yellow 4	565.82	480.64	381.04	28.94	13.32	10.3	19.72	1038.48	0.319	13.55	Islet only
54	Tripotent	0	10	p14 slide 11_2_Merging	Yellow 5	340.8	523.1	417.99	27.08	7.87	7.27	19.72	588.51	0.401	8.14	Islet only
54	Tripotent	0	12	p14 slide 11_2_Merging	Yellow 6	197.53	536.08	350.25	34	9.08	7.27	19.72	497.06	0.33	16	Acinar only
54	Tripotent	0	14	p14 slide 11_2_Merging	Yellow 7	1310.37	589.34	336.76	31.86	26.04	24.84	25.64	3019.44	0.192	26.64	Acinar only
54	Tripotent	0	16	p14 slide 11_2_Merging	Yellow 8	1301.68	550.11	335.97	34.28	29.68	23.63	23.67	3241.95	0.178	29.47	Acinar only
54	Tripotent	0	18	p14 slide 11_2_Merging	Yellow 9	1349.44	504.5	365.96	28.95	26.04	10.9	23.67	2177.14	0.271	26.37	Islet only
54	Tripotent	0	20	p14 slide 11_2_Merging	Yellow 10	7040.23	507.84	392.94	26.34	59.96	28.47	29.58	11264	0.158	59.68	Islet only
55	Acinar only	0	8	p14 slide 11_2_Merging	Green 4	765.53	1256.83	778.36	12.47	18.77	12.72	27.61	1883.1	0.215	22.87	Acinar only
55	Acinar only	0	10	p14 slide 11_2_Merging	Green 5	571.61	1286.99	811.8	15.47	9.08	19.39	25.64	1672.23	0.199	24.56	Acinar only
55	Acinar only	0	12	p14 slide 11_2_Merging	Green 6	1708.32	1252.17	697.4	19.76	25.44	24.23	25.64	4101.45	0.168	28.8	Acinar only
55	Acinar only	0	14	p14 slide 11_2_Merging	Green 7	144.71	1229.53	703.26	22.43	9.08	10.3	11.83	438.95	0.304	10.5	Acinar only
55	Acinar only	0	18	p14 slide 11_2_Merging	Green 9	146.16	1242.38	716.63	25.76	6.66	4.85	19.72	322.24	0.416	7.62	Acinar only
55	Acinar only	0	24	p14 slide 11_2_Merging	Green 12	374.8	1321.84	817.1	28.7	9.08	9.09	15.78	714.13	0.352	9.67	Acinar only
55	Acinar only	0	26	p14 slide 11_2_Merging	Green 13	77.42	1271.6	754.72	31.94	6.06	4.85	11.83	206.33	0.426	8.25	Acinar only
55	Acinar only	0	30	p14 slide 11_2_Merging	Green 15	83.93	1277.58	832.05	28.75	7.27	8.48	15.78	303.7	0.305	9.58	Acinar only
55	Acinar only	0	32	p14 slide 11_2_Merging	Green 16	104.92	1291.7	843.04	30.63	7.87	6.66	11.83	314.19	0.342	8.55	Acinar only
55	Acinar only	0	34	p14 slide 11_2_Merging	Green 17	183.06	1279.85	738.82	20.98	7.87	8.48	21.69	556.52	0.28	16.17	Acinar only
55	Acinar only	0	36	p14 slide 11_2_Merging	Green 18	277.85	1306.14	749.33	23.96	9.69	9.09	23.67	774.75	0.266	10.3	Acinar only
55	Acinar only	0	40	p14 slide 11_2_Merging	Green 20	86.83	1297.18	848.17	28.45	5.45	6.06	11.83	254.14	0.373	8.07	Acinar only
55	Acinar only	0	44	p14 slide 11_2_Merging	Green 22	9302.08	1303.04	824.49	25.89	58.75	56.34	31.56	18808.8	0.114	58.8	Acinar only
55	Acinar only	0	46	p14 slide 11_2_Merging	Green 23	4572.17	1293.6	728.23	23.45	35.13	36.95	29.58	9644.78	0.138	39.79	Acinar only
55	Acinar only	0	48	p14 slide 11_2_Merging	Green 24	19204	1293.38	777.33	21.39	83.58	68.45	41.42	40177.1	0.0863	83.74	Acinar only
55	Acinar only	0	50	p14 slide 11_2_Merging	Green 25	148.33	1258.13	810.78	30.89	7.27	6.06	15.78	367.18	0.369	10.81	Acinar only
56	Acinar only	0	4	p14 slide 11_2_Merging	Green 2	164.97	1800.74	340.55	32.73	6.06	7.27	13.81	332.08	0.438	8.55	Acinar only
56	Acinar only	0	6	p14 slide 11_2_Merging	Green 3	115.77	1788.98	363.17	29.1	6.66	6.66	11.83	292.04	0.393	7.56	Acinar only
56	Acinar only	0	8	p14 slide 11_2_Merging	Green 4	290.15	1773.36	336.52	25.84	10.3	7.27	15.78	591.82	0.358	10.77	Acinar only
56	Acinar only	0	12	p14 slide 11_2_Merging	Green 6	1205.45	1802.86	349.69	31.52	19.99	21.81	21.69	2106.55	0.26	26.56	Acinar only
56	Acinar only	0	18	p14 slide 11_2_Merging	Green 9	74.53	1867.48	345.47	39.98	4.85	5.45	11.83	199.79	0.429	6.36	Acinar only
56	Acinar only	0	24	p14 slide 11_2_Merging	Green 12	539.05	1931.86	350.87	44.71	8.48	15.75	15.78	876.91	0.365	15.7	Acinar only
56	Acinar only	0	34	p14 slide 11_2_Merging	Green 17	3711.86	1906.06	336.05	40.21	53.9	26.65	29.58	7502.63	0.155	53.61	Acinar only
57	Acinar only	0	2	p14 slide 11_2_Merging	Green 1	83.93	1586.89	616.51	4.96	5.45	5.45	11.83	197.67	0.469	7.23	Acinar only
57	Acinar only	0	4	p14 slide 11_2_Merging	Green 2	429.79	1554.02	618.96	16.31	10.3	10.3	23.67	926.52	0.297	20.67	Acinar only
58	Acinar only	0	2	p14 slide 11_1_Merging	Red 1	298.79	1415.18	210.02	14.73	7.87	7.87	11.83	360.64	0.599	8.14	Acinar only
59	Acinar only	0	2	p14 slide 11_1_Merging	Red 1	136.73	1589.7	396.11	13.53	6.66	5.45	11.83	211	0.608	6.84	Acinar only
60	Acinar only	0	2	p14 slide 11_1_Merging	Red 1	173.63	1524.89	568.51	8.87	9.69	9.09	11.83	393.6	0.382	10.82	Acinar only
60	Acinar only	0	4	p14 slide 11_1_Merging	Red 2	287.94	1541.85	619.13	9.9	8.48	11.51	11.83	507.78	0.415	11.34	Acinar only
60	Acinar only	0	6	p14 slide 11_1_Merging	Red 3	556.34	1554.81	683.9	11.43	9.69	12.11	11.83	659.34	0.496	12.07	Acinar only
60	Acinar only	0	8	p14 slide 11_1_Merging	Red 4	282.87	1396.62	591.56	14.17	18.17	8.48	7.89	523.68	0.398	18.58	Acinar only
60	Acinar only	0	10	p14 slide 11_1_Merging	Red 5	270.58	1537.64	644.62	23.87	7.87	8.48	11.83	370.44	0.546	8.14	Acinar only
60	Acinar only	0	12	p14 slide 11_1_Merging	Red 6	666.31	1529.93	702.38	26.05	12.11	10.3	17.75	732.06	0.504	12.35	Acinar only
60	Acinar only	0	14	p14 slide 11_1_Merging	Red 7	92.6	1530.91	652.03	25.98	8.48	6.66	5.92	229.11	0.432	8.67	Acinar only
61	Acinar only	1	2	p14 slide 11_1_Merging	Red 1	303.13	1296.85	356.82	15.9	10.9	9.69	13.81	477.07	0.457	10.55	Acinar only
61	Acinar only	1	4	p14 slide 11_1_Merging	Red 2	209.8	1342.88	347.19	22.16	11.51	8.48	11.83	407.71	0.419	13.08	Acinar only
61	Acinar only	1	6	p14 slide 11_1_Merging	Red 3	304.58	1268.48	367.54	26.18	9.69	16.35	11.83	613.93	0.357	16.21	Acinar only
61	Acinar only	1	8	p14 slide 11_1_Merging	Red 4	335.69	1302.86	431.88	23.05	11.51	13.33	9.86	566.82	0.412	15.12	Acinar only
62	Acinar only	0	2	p14 slide 11_1_Merging	Red 1	15508.9	1556.28	872.18	17.86	47.24	67.84	33.53	9289.98	0.324	79.06	Acinar only
63	Acinar only	1	2	p14 slide 11_1_Merging	Red 1	96.94	1195.41	934.77	11.07	5.45	4.85	11.83	176.08	0.58	6.53	Acinar only
63	Acinar only	1	4	p14 slide 11_1_Merging	Red 2	209.08	1230.27	1022.44	16.36	6.06	7.27	11.83	278.08	0.613	7.09	Acinar only
63	Acinar only	1	6	p14 slide 11_1_Merging	Red 3	113.58	1256.2	930.58	16.38	4.84	6.06	13.81	221.25	0.513	11.15	Acinar only
63	Acinar only	1	8	p14 slide 11_1_Merging	Red 4	2950.29	1313.31	1038.17	10.33	35.13	36.34	23.67	4376.41	0.227	40.35	Acinar majority with ductal component
63	Acinar only	1	10	p14 slide 11_1_Merging	Red 5	695.25	1158.34	1073.96	16.94	25.44	21.2	13.81	1306.29	0.291	30.33	Acinar only
63	Acinar only	1	12	p14 slide 11_1_Merging	Red 6	2099.49	1165.93	1153.16	11.43	27.86	31.5	25.64	2736.78	0.29	33.64	Acinar majority with ductal component
63	Acinar only	1	14	p14 slide 11_1_Merging	Red 7	1615.5	1233.5	1086.88	18.21	20.59	26.05	17.75	1983.53	0.336	27.16	Acinar only
63	Acinar only	1	16	p14 slide 11_1_Merging	Red 8	640.99	1199.46	1174.21	24.46	17.56	12.72	15.78	847.86	0.424	17.92	Acinar only
63	Acinar only	1	18	p14 slide 11_1_Merging	Red 9	1928.03	1204.88	935.61	20.68	22.41	35.13	25.64	2517.43	0.298	40.37	Acinar only
63	Acinar only	1	20	p14 slide 11_1_Merging	Red 10	1564.13	1255.64	1018.98	25.12	18.17	33.31	17.75	2022.85	0.322	33.39	Acinar only
63	Acinar only	1	22	p14 slide 11_1_Merging	Red 11	94.05	1198.6	992.98	27.67	6.06	5.45	11.83	202.4	0.494	6.84	Acinar only
63	Acinar only	1	24	p14 slide 11_1_Merging	Red 12	455.78	1206.73	1020.08	25.51	18.77	7.87	15.78	803.32	0.357	18.52	Mixed (acinar, ductal)
63	Acinar only	1	26	p14 slide 11_1_Merging	Red 13	1691.46	1135.39	1121.91	22.44	32.7	28.47	19.72	2170.98	0.316	41.68	Acinar only
63	Acinar only	1	28	p14 slide 11_1_Merging	Red 14	1561.24	1189.64	1104.13	19.61	26.65	30.29	23.67	2859.94	0.228	30.29	Acinar only
63	Acinar only	1	30	p14 slide 11_1_Merging	Red 15	1272.57	1271.86	1017.44	20.86	18.77	16.96	23.67	1537.87	0.369	23.54	Acinar only
64	Acinar only	0	2	p14 slide 11_1_Merging	Red 1	511.49	899.62	394.68	9.64	11.51	10.3	13.81	646.14	0.479	13.11	Acinar only
65	Acinar only	0	6	p14 slide 11_1_Merging	Red 3	26572.1	957.94	486.53	15.03	52.69	82.98	39.44	26878.7	0.16	85.26	Acinar only
65	Acinar only	0	8	p14 slide 11_1_Merging	Red 4	24805.4	997.15	465.09	24.65	49.05	65.42	35.5	17956.5	0.229	65.32	Acinar only
66	Islet only	N/A	4	p14 slide 11_1_Merging	Red 2	122.99	985.67	743.25	6.39	8.48	6.66	9.86	290.88	0.411	8.73	Islet only
66	Islet only	N/A	6	p14 slide 11_1_Merging	Red 3	86.82	988.23	734.53	6.44	7.27	6.06	7.89	254.55	0.372	7.18	Islet only
66	Islet only	N/A	8	p14 slide 11_1_Merging	Red 4	1144.52	916.35	698.11	8.26	12.72	16.96	19.72	1299.59	0.407	18.23	Islet only
66	Islet only	N/A	10	p14 slide 11_1_Merging	Red 5	1594.52	962.26	690.7	8.11	16.35	18.78	19.72	1747.91	0.378	21.16	Islet only
66	Islet only	N/A	12	p14 slide 11_1_Merging	Red 6	1130.05	988.34	659.11	15.25	15.75	12.72	13.81	1384.5	0.379	16.57	Islet only
66	Islet only	N/A	14	p14 slide 11_1_Merging	Red 7	1239.3	880.51	719.98	11.33	12.72	23.62	17.75	1635.57	0.341	23.63	Islet only
66	Islet only	N/A	16	p14 slide 11_1_Merging	Red 8	869.6	927.64	756.82	8	13.93	12.72	17.75	1083.1	0.407	17.11	Islet only
66	Islet only	N/A	18	p14 slide 11_1_Merging	Red 9	1570.64	970.13	665.7	12.67	14.53	16.35	19.72	1578.35	0.414	18.74	Islet only
66	Islet only	N/A	20	p14 slide 11_1_Merging	Red 10	1663.25	936.09	735.98	11.51	15.14	15.75	19.72	1614.41	0.421	18.41	Islet only
67	Acinar only	0	2	p14 slide 11_1_Merging	Red 1	334.96	777.41	853.4	15.65	8.48	7.87	13.81	424.69	0.549	8.95	Acinar only
68	Acinar only	0	2	p14 slide 11_1_Merging	Red 1	293	510.57	515.59	29.36	9.69	10.3	15.78	544.48	0.392	14.65	Acinar only
69	Islet only	0	2	p14 slide 11_1_Merging	Red 1	1016.47	696.06	931.23	10.45	14.53	11.51	17.75	1210.58	0.404	14.79	Islet only
69	Islet only	0	4	p14 slide 11_1_Merging	Red 2	881.18	680.82	948.62	11.73	10.3	14.54	17.75	941.56	0.472	16.23	Islet only
69	Islet only	0	6	p14 slide 11_1_Merging	Red 3	5266.82	698.68	958.12	16.09	26.65	34.53	23.67	5111.55	0.286	35.38	Islet only
70	Acinar majority branching	0	2	p14 slide 11_1_Merging	Red 1	860.2	860.19	1060.37	8.58	16.96	14.54	13.81	1315.98	0.332	17.12	Acinar only
70	Acinar majority branching	0	4	p14 slide 11_1_Merging	Red 2	268.41	770.97	1077.49	26.16	6.66	10.9	9.86	401.2	0.502	10.5	Acinar only
70	Acinar majority branching	0	6	p14 slide 11_1_Merging	Red 3	106.35	820.97	1072.71	28.59	4.84	7.27	7.89	221.33	0.49	7.58	Acinar only
70	Acinar majority branching	0	8	p14 slide 11_1_Merging	Red 4	226.44	759.96	1089.64	27.35	9.08	10.9	11.83	471.67	0.381	10.91	Acinar only
70	Acinar majority branching	0	10	p14 slide 11_1_Merging	Red 5	2355.6	787.13	1088.32	26.45	33.91	19.99	17.75	2993.28	0.286	33.68	Acinar only
70	Acinar majority branching	0	14	p14 slide 11_1_Merging	Red 7	13771.1	763.18	1171.41	25.4	42.39	49.67	27.61	9553.49	0.291	55.62	Acinar majority with ductal component
70	Acinar majority branching	0	16	p14 slide 11_1_Merging	Red 8	691.63	796.86	1202.89	30.99	12.72	12.72	13.81	892.46	0.424	14.59	Acinar only
70	Acinar majority branching	0	18	p14 slide 11_1_Merging	Red 9	14552.5	804.67	1056.67	18.31	35.73	48.46	29.58	10649.1	0.271	50.74	Acinar majority with ductal component
70	Acinar majority branching	0	20	p14 slide 11_1_Merging	Red 10	62484.9	846.64	1105.44	22.36	108.4	82.38	39.44	41451.6	0.184	122.78	Acinar only
70	Acinar majority branching	0	22	p14 slide 11_1_Merging	Red 11	18887.5	835.08	1199.8	23.75	41.79	45.43	29.58	13421.6	0.256	48.57	Acinar only
70	Acinar majority branching	0	24	p14 slide 11_1_Merging	Red 12	5067.87	860.52	1223.63	29.01	29.07	33.31	25.64	4009.59	0.356	35.68	Acinar only
71	Acinar only	0	2	p14 slide 11_1_Merging	Red 1	3249.8	730.98	1421.14	8.51	24.22	22.41	17.75	3198.61	0.332	27.18	Acinar only
71	Acinar only	0	4	p14 slide 11_1_Merging	Red 2	102016	697.78	1376.66	16.19	110.22	95.1	43.39	72225.2	0.146	115.22	Acinar only
72	Acinar only	0	2	p14 slide 11_1_Merging	Red 1	1220.48	688.33	1160.51	23.18	12.72	21.81	17.75	1306.44	0.423	22.24	Acinar only
72	Acinar only	0	4	p14 slide 11_1_Merging	Red 2	417.44	665.22	1171.63	28.7	9.69	9.09	13.81	555.67	0.486	10.6	Acinar only
72	Acinar only	0	6	p14 slide 11_1_Merging	Red 3	252.49	658.2	1204.78	31.13	7.87	8.48	11.83	363.87	0.531	9.46	Acinar only
73	Islet only	0	4	p14 slide 11_1_Merging	Red 2	3493.61	315.29	715.16	33.75	29.67	19.38	27.61	3471.26	0.321	30.13	Islet only
74	Acinar only	1	2	p14 slide 11_1_Merging	Red 1	513.66	136.45	673.99	15.31	12.72	18.17	21.69	960.21	0.323	24.95	Acinar only
74	Acinar only	1	4	p14 slide 11_1_Merging	Red 2	73.07	135.81	727.43	22.26	10.9	4.85	9.86	215.08	0.393	10.91	Acinar only
74	Acinar only	1	6	p14 slide 11_1_Merging	Red 3	416.72	148.52	735.43	25.02	9.08	14.54	19.72	697.2	0.387	19.7	Acinar only
74	Acinar only	1	8	p14 slide 11_1_Merging	Red 4	1054.09	101.97	750.89	22.94	23.01	20.59	29.58	1975.9	0.253	30.55	Acinar only
74	Acinar only	1	10	p14 slide 11_1_Merging	Red 5	151.2	186.55	667.03	33.86	6.66	9.69	13.81	353.76	0.388	10.61	Acinar only
74	Acinar only	1	12	p14 slide 11_1_Merging	Red 6	892.76	195.58	666.77	24.76	18.17	17.57	19.72	1498.45	0.299	24.3	Acinar only
74	Acinar only	1	14	p14 slide 11_1_Merging	Red 7	132.39	101.48	728.86	27.85	7.27	6.66	15.78	297.35	0.422	7.77	Acinar only
74	Acinar only	1	16	p14 slide 11_1_Merging	Red 8	114.31	141.08	720.4	40.27	6.06	7.87	11.83	315.88	0.361	8.47	Acinar only
74	Acinar only	1	18	p14 slide 11_1_Merging	Red 9	88.26	104.81	702.36	45.91	7.87	6.66	11.83	268.26	0.357	7.87	Acinar only
74	Acinar only	1	20	p14 slide 11_1_Merging	Red 10	1110.52	111.42	711.84	34.16	14.53	21.81	29.58	1900.67	0.273	24.11	Acinar only
75	Acinar only	0	2	p14 slide 11_1_Merging	Green 1	102.73	1753.69	433.51	24.11	6.06	6.06	9.86	235.06	0.451	8.6	Acinar only
76	Acinar only	0	4	p14 slide 11_1_Merging	Green 2	96.94	1727.94	530.61	25.06	7.87	4.85	11.83	233.54	0.437	8.29	Acinar only
77	Acinar only	0	6	p14 slide 11_1_Merging	Green 3	128.05	1786.96	477.46	21.66	6.06	6.06	13.81	266.1	0.462	8.25	Acinar only
78	Acinar only	1	2	p14 slide 11_1_Merging	Green 1	164.23	1687.95	847.34	8.61	6.06	6.66	11.83	259.09	0.56	7.65	Acinar only
78	Acinar only	1	4	p14 slide 11_1_Merging	Green 2	215.59	1620.24	739.84	8.81	7.27	8.48	11.83	365.5	0.476	8.47	Acinar only
78	Acinar only	1	6	p14 slide 11_1_Merging	Green 3	268.41	1628.23	749.15	11.76	6.66	8.48	13.81	434.14	0.463	8.94	Acinar only
78	Acinar only	1	8	p14 slide 11_1_Merging	Green 4	289.39	1601.02	805.62	11.33	7.27	8.48	13.81	427.22	0.495	9.31	Acinar only
78	Acinar only	1	10	p14 slide 11_1_Merging	Green 5	151.2	1583.89	773.66	9.47	7.27	6.66	11.83	317.04	0.433	10.24	Acinar only
78	Acinar only	1	12	p14 slide 11_1_Merging	Green 6	396.46	1611.22	860.33	15.9	10.3	8.48	13.81	486.14	0.537	12.59	Acinar only
78	Acinar only	1	14	p14 slide 11_1_Merging	Green 7	242.36	1623.01	694.91	23.95	12.11	5.45	15.78	439.68	0.428	11.81	Acinar only
78	Acinar only	1	16	p14 slide 11_1_Merging	Green 8	382.71	1626.72	719.32	31.72	9.08	9.69	15.78	549.71	0.464	10.2	Acinar only
79	Acinar only	0	2	p14 slide 11_1_Merging	Green 1	343.65	1478.33	198.33	9.46	9.08	9.69	17.75	664.33	0.357	10.84	Acinar only
80	Acinar only	0	2	p14 slide 11_1_Merging	Green 1	201.12	1343.68	783.83	6.47	6.06	9.09	11.83	360.06	0.461	9.43	Acinar only
80	Acinar only	0	4	p14 slide 11_1_Merging	Green 2	244.53	1356.57	772.23	18.22	7.27	9.69	17.75	491.15	0.385	11.61	Acinar only
81	Acinar only	0	2	p14 slide 11_1_Merging	Green 1	510.77	1320.92	638	17.27	10.3	8.48	19.72	658.22	0.469	10.62	Acinar only
82	Tripotent	0	2	p14 slide 11_1_Merging	Green 1	83.2	724.62	938.61	8.3	6.06	5.45	9.86	221.13	0.417	6.54	Islet only
82	Tripotent	0	4	p14 slide 11_1_Merging	Green 2	535.36	717.17	916.81	10.09	13.32	10.9	15.78	829.53	0.384	13.43	Islet only
82	Tripotent	0	6	p14 slide 11_1_Merging	Green 3	65.11	720.1	849.08	23.47	3.63	4.24	13.81	138.36	0.566	12.21	Ductal only
82	Tripotent	0	8	p14 slide 11_1_Merging	Green 4	474.59	708.65	865.83	24.91	10.3	11.51	17.75	653.21	0.45	12.4	Ductal majority with acinar component
82	Tripotent	0	10	p14 slide 11_1_Merging	Green 5	56.43	701.94	863.64	22.43	4.84	3.63	9.86	127.63	0.557	4.41	Acinar only
82	Tripotent	0	12	p14 slide 11_1_Merging	Green 6	855.86	710.65	879.73	15.56	14.53	17.57	17.75	1185.56	0.368	18.81	Ductal only
83	Ductal only	0	2	p14 slide 11_1_Merging	Green 1	123.71	440.69	1048.69	31.81	5.45	7.27	13.81	241.51	0.497	9.23	Ductal only
84	Acinar only	0	2	p14 slide 11_1_Merging	Green 1	135.29	566.51	1164.64	22.44	6.66	5.45	11.83	266	0.479	6.77	Acinar only
85	Tripotent	0	2	p14 slide 11_1_Merging	Yellow 1	82.47	292.65	670.79	22.32	6.06	3.63	9.86	166.5	0.55	8.07	Islet only
85	Tripotent	0	4	p14 slide 11_1_Merging	Yellow 2	460.85	317.58	772.85	25.22	15.75	22.41	15.78	867.53	0.333	27.2	Islet only
85	Tripotent	0	6	p14 slide 11_1_Merging	Yellow 3	1010.68	270.39	670.65	25.43	12.11	16.35	17.75	1075.76	0.453	17.34	Islet only
85	Tripotent	0	8	p14 slide 11_1_Merging	Yellow 4	855.86	275.1	684.2	25.89	10.9	19.99	19.72	1022.47	0.426	22.05	Islet only
85	Tripotent	0	10	p14 slide 11_1_Merging	Yellow 5	1766.7	378.31	735.8	27.23	13.93	33.92	23.67	2140.04	0.33	34.83	Ductal only
85	Tripotent	0	12	p14 slide 11_1_Merging	Yellow 6	138.18	370.51	715.5	35.57	9.08	6.06	9.86	261.7	0.494	9.68	Ductal only
85	Tripotent	0	14	p14 slide 11_1_Merging	Yellow 7	3591.28	336.48	733.3	29.86	26.65	33.31	27.61	4056.58	0.28	33.88	Islet only
86	Tripotent	0	2	p14 slide 11_1_Merging	Yellow 1	232.23	673.66	1055.64	11.65	9.69	10.9	13.81	599.01	0.305	11.31	Islet only
86	Tripotent	0	4	p14 slide 11_1_Merging	Yellow 2	300.24	625.44	1071.81	17.46	12.72	16.96	17.75	789.81	0.275	20.43	Ductal only
86	Tripotent	0	6	p14 slide 11_1_Merging	Yellow 3	85.37	734.95	994.45	17.72	6.06	6.66	11.83	283.04	0.331	6.82	Islet only
86	Tripotent	0	8	p14 slide 11_1_Merging	Yellow 4	94.77	653.3	995.18	18.44	8.48	8.48	11.83	316.38	0.318	8.47	Islet only
86	Tripotent	0	10	p14 slide 11_1_Merging	Yellow 5	97.67	670.3	1093.99	17.62	12.11	6.66	9.86	355.32	0.289	12.07	Islet only
86	Tripotent	0	12	p14 slide 11_1_Merging	Yellow 6	496.3	708.4	1038.08	15.33	9.69	16.96	17.75	1369.03	0.221	16.63	Islet only
86	Tripotent	0	14	p14 slide 11_1_Merging	Yellow 7	200.4	643.51	1059.68	14.12	10.3	9.09	11.83	535.57	0.309	9.89	Islet only
86	Tripotent	0	16	p14 slide 11_1_Merging	Yellow 8	269.13	664.16	1065.78	19.05	10.3	12.72	11.83	641.92	0.314	14.43	Islet only
86	Tripotent	0	18	p14 slide 11_1_Merging	Yellow 9	171.46	646.68	1081.12	18.03	7.87	10.9	9.86	546.36	0.273	10.58	Islet only
86	Tripotent	0	20	p14 slide 11_1_Merging	Yellow 10	259	661.61	1089.06	16.22	13.32	7.87	11.83	791.97	0.248	13.37	Islet only
86	Tripotent	0	22	p14 slide 11_1_Merging	Yellow 11	73.79	702.91	981.54	20.75	10.3	5.45	7.89	248.47	0.342	9.99	Islet only
86	Tripotent	0	24	p14 slide 11_1_Merging	Yellow 12	820.41	683.09	1030.44	14.49	14.53	17.57	19.72	1745.52	0.243	17.58	Islet only
86	Islet only	0	26	p14 slide 11_1_Merging	Yellow 13	109.24	485.42	1061.39	23.78	8.48	7.87	9.86	373.24	0.296	8.83	Islet only
86	Islet only	0	28	p14 slide 11_1_Merging	Yellow 14	137.46	483.9	1042.46	32.53	7.87	6.66	9.86	340.36	0.378	8.64	Islet only
86	Islet only	0	30	p14 slide 11_1_Merging	Yellow 15	207.63	510.57	1050.72	28.59	8.48	10.9	11.83	490.71	0.346	11.92	Islet only
86	Islet only	0	32	p14 slide 11_1_Merging	Yellow 16	138.91	488.91	1056.01	32.69	6.66	9.69	11.83	405.89	0.32	10.36	Islet only
86	Islet only	0	34	p14 slide 11_1_Merging	Yellow 17	262.62	498.49	1062.35	30.58	11.51	10.3	17.75	620.1	0.32	11.66	Islet only
87	Acinar only	0	3	p14 slide 11_1_Merging	Cyan 1	75.96	516.56	1244.92	6.61	6.06	6.06	9.86	234.14	0.37	6.24	Acinar only
88	Acinar only	0	5	p14 slide 11_1_Merging	Cyan 2	136.73	533.18	1303.66	27.89	11.51	6.06	13.81	397.12	0.323	12.54	Acinar only
88	Acinar only	0	7	p14 slide 11_1_Merging	Cyan 3	84.65	539.78	1297.97	28.72	4.84	10.3	13.81	302.19	0.309	10.34	Acinar only
88	Acinar only	0	9	p14 slide 11_1_Merging	Cyan 4	154.82	512.41	1308.1	33.67	11.51	7.87	13.81	412.28	0.338	11.34	Acinar only
89	Acinar only	1	2	p14 slide10_2_Merging	Green 1	148.3	1323.19	730.74	6.37	5.45	7.27	13.81	265.11	0.511	6.91	Acinar only
89	Acinar only	1	4	p14 slide10_2_Merging	Green 2	291.54	1364.29	779.64	8.91	7.27	7.87	17.75	468.05	0.454	9.85	Acinar only
89	Acinar only	1	6	p14 slide10_2_Merging	Green 3	135.28	1355.02	793.37	5.66	7.27	6.06	11.83	288.47	0.442	6.91	Acinar only
89	Acinar only	1	8	p14 slide10_2_Merging	Green 4	222.82	1316.46	816.84	5.15	8.48	6.66	11.83	347.61	0.511	8.47	Acinar only
89	Acinar only	1	10	p14 slide10_2_Merging	Green 5	128.05	1341.25	823.93	4.77	5.45	6.66	11.83	237.34	0.518	6.09	Acinar only
89	Acinar only	1	12	p14 slide10_2_Merging	Green 6	112.86	1310.43	837.5	6.46	5.45	6.06	11.83	254.99	0.443	6.07	Acinar only
89	Acinar only	1	14	p14 slide10_2_Merging	Green 7	256.1	1325.01	772.31	6.7	8.48	6.66	15.78	440.75	0.442	13.95	Acinar only
89	Acinar only	1	16	p14 slide10_2_Merging	Green 8	156.99	1344.37	790.08	8.53	6.06	6.06	13.81	295.8	0.476	6.84	Acinar only
89	Acinar only	1	18	p14 slide10_2_Merging	Green 9	421.04	1366.23	790.55	7.25	10.9	9.69	17.75	657.26	0.413	11.34	Acinar only
89	Acinar only	1	20	p14 slide10_2_Merging	Green 10	81.75	1374.15	791.66	6.86	5.45	6.66	13.81	267.9	0.34	8.55	Acinar only
89	Acinar only	1	22	p14 slide10_2_Merging	Green 11	103.45	1289.71	849.81	8.44	5.45	5.45	15.78	236.7	0.45	12.8	Acinar only
89	Acinar only	1	24	p14 slide10_2_Merging	Green 12	224.26	1315.41	882.41	7.2	9.69	10.9	13.81	476.37	0.375	12.27	Acinar only
89	Acinar only	1	26	p14 slide10_2_Merging	Green 13	316.14	1288.21	769.6	9.36	13.32	9.69	15.78	600.38	0.374	13.37	Acinar only
89	Acinar only	1	28	p14 slide10_2_Merging	Green 14	1315.93	1310.15	772.48	11	19.38	18.78	21.69	2274.44	0.255	22.13	Acinar only
89	Acinar only	1	30	p14 slide10_2_Merging	Green 15	176.52	1323.93	796.73	6.43	6.06	7.27	15.78	292.29	0.521	6.69	Acinar only
89	Acinar only	1	32	p14 slide10_2_Merging	Green 16	98.39	1286.13	806.85	4.9	6.06	4.85	11.83	215.35	0.479	5.92	Acinar only
89	Acinar only	1	34	p14 slide10_2_Merging	Green 17	358.82	1264.75	824.91	7.78	12.11	10.9	15.78	674.6	0.362	13.47	Acinar only
89	Acinar only	1	36	p14 slide10_2_Merging	Green 18	140.35	1371.81	839.16	9.91	5.45	7.87	15.78	376.72	0.347	11.96	Acinar only
89	Acinar only	1	38	p14 slide10_2_Merging	Green 19	384.14	1345.92	768.69	7.31	10.9	7.27	17.75	694.56	0.368	10.64	Acinar only
89	Acinar only	1	40	p14 slide10_2_Merging	Green 20	677.14	1325.47	780.8	9.76	13.32	11.51	21.69	935.76	0.399	18.56	Acinar only
89	Acinar only	1	42	p14 slide10_2_Merging	Green 21	345.08	1304.14	849.51	6.99	13.93	10.9	13.81	830.03	0.287	14.01	Acinar only
89	Acinar only	1	44	p14 slide10_2_Merging	Green 22	99.83	1288.83	863.7	10	6.66	4.85	11.83	223.35	0.466	6.18	Acinar only
89	Acinar only	1	46	p14 slide10_2_Merging	Green 23	225.71	1277.63	910.84	8.34	7.27	7.27	17.75	429.11	0.418	9.13	Acinar only
89	Acinar only	1	48	p14 slide10_2_Merging	Green 24	318.31	1309.89	823.15	11.69	9.69	7.87	15.78	467.34	0.482	10.55	Acinar only
89	Acinar only	1	50	p14 slide10_2_Merging	Green 25	314.69	1326.71	862.39	6.45	9.69	7.87	13.81	376.25	0.595	10.91	Acinar only
89	Acinar only	1	52	p14 slide10_2_Merging	Green 26	306.74	1308.84	735.23	9.41	9.08	10.9	17.75	680.69	0.323	11.82	Acinar only
89	Acinar only	1	54	p14 slide10_2_Merging	Green 27	389.21	1369.64	802.06	6.8	7.87	10.9	15.78	693.05	0.372	10.9	Acinar only
89	Acinar only	1	56	p14 slide10_2_Merging	Green 28	138.18	1353.5	873.38	11.93	6.66	7.27	13.81	270.83	0.477	8.99	Acinar only
89	Acinar only	1	58	p14 slide10_2_Merging	Green 29	373.29	1281.41	758.68	12.22	9.08	8.48	15.78	617.26	0.406	10.36	Acinar only
89	Acinar only	1	60	p14 slide10_2_Merging	Green 30	1859.95	1365.52	812.57	7.67	20.59	30.89	19.72	3117.27	0.235	33.36	Acinar only
89	Acinar only	1	62	p14 slide10_2_Merging	Green 31	1098.9	1318.78	831.62	8.53	15.75	13.93	19.72	1394.77	0.369	16.02	Acinar only
89	Acinar only	1	64	p14 slide10_2_Merging	Green 32	1541.64	1312.09	719.04	15.79	16.35	16.96	23.67	1650.15	0.391	17.9	Acinar only
89	Acinar only	1	66	p14 slide10_2_Merging	Green 33	549.81	1285.48	784.83	13.84	13.93	10.9	19.72	1103.52	0.294	14.36	Acinar only
89	Acinar only	1	68	p14 slide10_2_Merging	Green 34	2022.73	1298.86	802.42	9.1	21.2	27.26	23.67	3033.47	0.255	30.43	Acinar only
89	Acinar only	1	70	p14 slide10_2_Merging	Green 35	2296.18	1281.6	818.28	11.27	21.2	24.23	25.64	3233.55	0.26	26.05	Acinar only
89	Acinar only	1	72	p14 slide10_2_Merging	Green 36	536.07	1301.74	826.11	9.88	10.9	13.93	21.69	956.28	0.334	17.98	Acinar only
89	Acinar only	1	74	p14 slide10_2_Merging	Green 37	742.24	1276.41	892.45	8.56	14.54	10.9	21.69	1247.9	0.318	19.84	Acinar only
89	Acinar only	1	76	p14 slide10_2_Merging	Green 38	4649.52	1289.77	730	13.73	27.86	41.19	25.64	7000.24	0.192	42.38	Acinar only
89	Acinar only	1	78	p14 slide10_2_Merging	Green 39	141.79	1266.13	849.13	9.64	8.48	6.66	21.69	328.1	0.401	19.37	Acinar only
89	Acinar only	1	80	p14 slide10_2_Merging	Green 40	650.37	1398.19	881.86	17.22	14.54	14.54	23.67	1625.63	0.223	17.51	Acinar only
89	Acinar only	1	82	p14 slide10_2_Merging	Green 41	874.63	1399.03	896.07	14.69	17.56	12.11	25.64	1720.74	0.257	17.17	Acinar only
89	Acinar only	1	84	p14 slide10_2_Merging	Green 42	1181.37	1287.39	910.11	8.44	15.75	25.44	25.64	2174.79	0.248	25.19	Acinar only
89	Acinar only	1	86	p14 slide10_2_Merging	Green 43	72.34	1442.21	950.6	20.41	6.06	7.87	15.78	269.52	0.312	8.36	Acinar only
89	Acinar only	1	88	p14 slide10_2_Merging	Green 44	544.75	1268.54	723.48	12.83	12.11	9.09	21.69	859.26	0.375	12.07	Acinar only
89	Acinar only	1	90	p14 slide10_2_Merging	Green 45	376.91	1299.28	839.39	10.36	11.51	15.14	19.72	900.01	0.28	19.01	Acinar only
89	Acinar only	1	92	p14 slide10_2_Merging	Green 46	41.96	1471.93	857.27	23.43	4.85	6.06	19.72	170.18	0.343	7.15	Acinar only
89	Acinar only	1	94	p14 slide10_2_Merging	Green 47	2717.22	1276.07	840.91	10.63	27.25	27.26	27.61	5123.62	0.184	30.13	Acinar only
89	Acinar only	1	96	p14 slide10_2_Merging	Green 48	512.92	1413.23	879.32	12.78	10.9	9.09	23.67	966.82	0.321	14.58	Acinar only
89	Acinar only	1	98	p14 slide10_2_Merging	Green 49	73.79	1461.01	887.61	23.88	8.48	7.27	9.86	273	0.312	9.66	Acinar only
89	Acinar only	1	100	p14 slide10_2_Merging	Green 50	825.44	1369.94	918.86	20.09	13.93	12.11	21.69	1207.56	0.352	16.11	Acinar only
89	Acinar only	1	102	p14 slide10_2_Merging	Green 51	340.01	1443.47	849.79	27.64	12.72	15.14	23.67	1238.23	0.19	15.87	Acinar only
89	Acinar only	1	104	p14 slide10_2_Merging	Green 52	462.28	1431.42	928.04	23.31	10.9	10.3	25.64	1178.13	0.245	18.85	Acinar only
89	Acinar only	1	106	p14 slide10_2_Merging	Green 53	179.41	1442.5	829.71	25	12.72	10.9	23.67	669.05	0.23	15.09	Acinar only
89	Acinar only	1	108	p14 slide10_2_Merging	Green 54	32805.6	1391.77	849.02	19.45	90.84	59.96	37.47	39238.5	0.126	93.56	Acinar only
89	Acinar only	1	110	p14 slide10_2_Merging	Green 55	390.66	1441.58	917.65	24.14	8.48	10.3	19.72	652.52	0.396	16.74	Acinar only
89	Acinar only	1	112	p14 slide10_2_Merging	Green 56	1236.35	1441.87	932.81	23.11	13.32	21.2	27.61	1978.44	0.282	20.6	Acinar only
89	Acinar only	1	114	p14 slide10_2_Merging	Green 57	6209.97	1411.73	943.43	22.39	39.37	27.26	33.53	10222.9	0.16	40.64	Acinar only
89	Acinar only	1	116	p14 slide10_2_Merging	Green 58	83.92	1468.72	877.98	30.71	5.45	7.27	17.75	299.78	0.309	10.48	Acinar only
89	Acinar only	1	118	p14 slide10_2_Merging	Green 59	206.18	1471.84	883.32	27.65	8.48	9.69	19.72	738.05	0.229	11.84	Acinar only
89	Acinar only	1	120	p14 slide10_2_Merging	Green 60	19272.3	1409.69	908.33	22.11	66.62	49.67	37.47	23207.1	0.15	72	Acinar only
90	Acinar only	0	3	p14 slide10_2_Merging	Green 1	397.89	1612.89	955.91	28.17	9.69	9.09	19.72	553.95	0.472	9.47	Acinar only
91	Acinar only	0	5	p14 slide10_2_Merging	Green 2	629.39	1254.35	1066.69	32.37	9.08	11.51	19.72	749.88	0.474	11.74	Acinar only
92	Islet only	0	2	p14 slide10_2_Merging	Green 1	374.74	854.59	1163.52	22.76	8.48	9.09	13.81	473.43	0.531	9.22	Islet only
92	Islet only	0	4	p14 slide10_2_Merging	Green 2	324.82	830.07	1180.37	23.49	7.87	8.48	17.75	438.79	0.521	10.07	Islet only
92	Islet only	0	6	p14 slide10_2_Merging	Green 3	458.66	783.65	1183.85	21.7	9.69	10.3	21.69	647.02	0.445	18.84	Islet only
92	Islet only	0	8	p14 slide10_2_Merging	Green 4	725.61	809.66	1130.35	18.89	8.48	11.51	21.69	773.21	0.505	14.46	Islet only
93	Ductal only	0	2	p14 slide10_2_Merging	Green 1	318.31	511.71	796.91	26.61	8.48	6.66	15.78	570	0.396	14.67	Ductal only
94	Acinar only	0	2	p14 slide10_2_Merging	Green 1	257.54	180.33	817.84	40.73	11.51	7.27	17.75	543.95	0.36	11.31	Acinar only
95	Acinar only	0	2	p14 slide10_2_Merging	Green 1	291.54	330.41	741.52	28.01	7.87	8.48	17.75	506.8	0.42	8.89	Acinar only
95	Acinar only	0	4	p14 slide10_2_Merging	Green 2	1873.7	333.83	724.21	22.86	12.72	22.41	23.67	1970.5	0.373	24.15	Acinar only
95	Acinar only	0	6	p14 slide10_2_Merging	Green 3	2803.31	346.08	745.22	22.32	22.41	29.68	31.56	4323.74	0.222	29.96	Acinar only
96	Acinar only	0	2	p14 slide10_2_Merging	Yellow 1	344.36	1836.48	375.23	11.01	9.08	8.48	11.83	420.24	0.565	9.45	Acinar only
96	Acinar only	0	4	p14 slide10_2_Merging	Yellow 2	672.79	1844.08	393.71	24.3	10.3	13.32	15.78	677.67	0.548	14.13	Acinar only
97	Ductal majority branching	0	2	p14 slide10_2_Merging	Yellow 1	225.71	1610.78	411	13.7	12.11	14.54	9.86	530.51	0.338	15.69	Ductal only
97	Ductal majority branching	0	4	p14 slide10_2_Merging	Yellow 2	12195.7	1602.71	379.7	12.8	50.27	49.67	25.64	11705.4	0.219	52.16	Acinar only
97	Ductal majority branching	0	6	p14 slide10_2_Merging	Yellow 3	1268.91	1627.6	403.79	17.27	15.75	19.99	21.69	1602.04	0.354	20.23	Acinar majority with ductal component
98	Acinar only	0	2	p14 slide10_2_Merging	Yellow 1	123.71	566.39	1258.31	8.06	6.06	9.09	7.89	297.01	0.404	9.43	Acinar only
98	Acinar only	0	4	p14 slide10_2_Merging	Yellow 2	7272.7	599.24	1249.52	11.3	30.89	58.75	19.72	8271.12	0.219	59.95	Acinar only
99	Ductal branching	0	2	p14 slide10_2_Merging	Cyan 1	116.47	1355.58	883.88	6.01	6.66	7.87	11.83	257.49	0.448	7.63	Ductal only
99	Ductal branching	0	4	p14 slide10_2_Merging	Cyan 2	233.67	1296.67	892.85	6.8	7.27	12.11	11.83	482.78	0.38	11.68	Ductal only
99	Ductal branching	0	6	p14 slide10_2_Merging	Cyan 3	164.94	1318.56	843.83	7.85	9.08	9.69	9.86	442.46	0.329	12.24	Ductal only
99	Ductal branching	0	8	p14 slide10_2_Merging	Cyan 4	101.28	1308.05	858.18	7.71	9.08	4.85	9.86	225.11	0.467	9.53	Ductal only
99	Ductal branching	0	10	p14 slide10_2_Merging	Cyan 5	96.22	1296.4	741.75	12.86	6.06	9.09	11.83	271.3	0.374	8.79	Ductal only
99	Ductal branching	0	12	p14 slide10_2_Merging	Cyan 6	72.34	1317.91	829.35	8.99	7.27	6.06	9.86	186.92	0.449	7.05	Ductal only
99	Ductal branching	0	14	p14 slide10_2_Merging	Cyan 7	1229.84	1342.98	866.55	9.35	16.35	23.62	17.75	1665.75	0.333	23.83	Ductal only
99	Ductal branching	0	16	p14 slide10_2_Merging	Cyan 8	308.18	1362.16	960.7	7.12	11.51	14.54	13.81	687.4	0.321	15.84	Ductal only
99	Ductal branching	0	18	p14 slide10_2_Merging	Cyan 9	130.22	1398.45	956.87	9.1	9.69	7.87	11.83	377.84	0.329	10.91	Ductal only
99	Ductal branching	0	20	p14 slide10_2_Merging	Cyan 10	75.24	1361.09	854.73	13.94	5.45	6.06	11.83	223.47	0.386	6.28	Ductal only
99	Ductal branching	0	22	p14 slide10_2_Merging	Cyan 11	132.39	1400.09	857.73	16.15	7.87	6.06	15.78	374.35	0.336	8.47	Ductal only
99	Ductal branching	0	24	p14 slide10_2_Merging	Cyan 12	116.47	1416.67	911.58	20.67	10.9	6.06	17.75	363.25	0.318	17.22	Ductal only
99	Ductal branching	0	26	p14 slide10_2_Merging	Cyan 13	230.78	1310.17	718.47	13.28	7.27	10.3	13.81	440.8	0.413	10.48	Ductal only
99	Ductal branching	0	28	p14 slide10_2_Merging	Cyan 14	107.79	1405.52	842.54	18.8	7.87	6.66	11.83	357.29	0.307	7.53	Ductal only
99	Ductal branching	0	30	p14 slide10_2_Merging	Cyan 15	231.5	1411.06	854.39	23.04	10.3	9.09	15.78	624.68	0.292	13.48	Ductal only
99	Ductal branching	0	32	p14 slide10_2_Merging	Cyan 16	96.22	1370.47	918.19	20.63	4.85	5.45	11.83	224.02	0.453	6.94	Ductal only
99	Ductal branching	0	34	p14 slide10_2_Merging	Cyan 17	110.69	1404.6	946.76	22.11	7.27	6.66	11.83	288.14	0.387	10.76	Ductal only
99	Ductal branching	0	36	p14 slide10_2_Merging	Cyan 18	87.54	1373.44	846.5	23.13	9.69	5.45	9.86	261.31	0.365	10.03	Ductal only
99	Ductal branching	0	38	p14 slide10_2_Merging	Cyan 19	102	1439.1	888.33	26.62	5.45	6.66	13.81	262.11	0.403	6.81	Ductal only
99	Ductal branching	0	40	p14 slide10_2_Merging	Cyan 20	122.98	1383.44	903.2	22.4	6.06	7.87	11.83	271.46	0.441	7.56	Ductal only
99	Ductal branching	0	42	p14 slide10_2_Merging	Cyan 21	121.54	1411.35	950.12	23.3	10.3	6.06	9.86	377.63	0.314	9.86	Ductal only
99	Ductal branching	0	44	p14 slide10_2_Merging	Cyan 22	791.44	1399.75	827.79	22.45	14.54	17.56	19.72	1527.57	0.271	21.69	Ductal only
99	Ductal branching	0	46	p14 slide10_2_Merging	Cyan 23	163.5	1409.34	838.26	23.87	9.08	7.27	13.81	450.66	0.321	10.27	Ductal only
99	Ductal branching	0	48	p14 slide10_2_Merging	Cyan 24	189.54	1442.5	934	22.66	6.66	7.87	17.75	416.98	0.383	11.06	Ductal only
99	Ductal branching	0	50	p14 slide10_2_Merging	Cyan 25	81.02	1419.08	849.19	23.4	7.87	5.45	9.86	270.2	0.335	7.75	Ductal only
99	Ductal branching	0	52	p14 slide10_2_Merging	Cyan 26	22213.1	1392.16	885.51	18.68	65.41	117.5	31.56	33029	0.116	118.58	Ductal only
99	Ductal branching	0	54	p14 slide10_2_Merging	Cyan 27	5096.6	1420.8	939.25	18.33	32.7	29.68	27.61	6531.35	0.219	37.18	Ductal only
99	Ductal branching	0	56	p14 slide10_2_Merging	Cyan 28	99.83	1452.12	799.26	28.05	10.3	5.45	11.83	327.85	0.317	10.05	Ductal only
99	Ductal branching	0	58	p14 slide10_2_Merging	Cyan 29	226.44	1426.81	913.53	28.84	7.27	10.3	17.75	534.37	0.336	16.91	Ductal only
100	Acinar only	0	2	p14 slide10_2_Merging	Cyan 1	115.03	1046.52	1417.86	7.27	7.87	10.9	9.86	293.92	0.389	10.46	Acinar only
100	Acinar only	0	4	p14 slide10_2_Merging	Cyan 2	193.88	1005.41	1328.7	12.61	10.3	10.3	11.83	601.64	0.269	10.78	Acinar only
100	Acinar only	0	6	p14 slide10_2_Merging	Cyan 3	809.52	1029.46	1402.99	8.52	18.17	18.17	17.75	1691.6	0.248	22.02	Acinar only
100	Acinar only	0	8	p14 slide10_2_Merging	Cyan 4	920.93	971.97	1344.13	14.88	18.17	13.32	17.75	1729.22	0.265	18.6	Acinar only
100	Acinar only	0	10	p14 slide10_2_Merging	Cyan 5	3027.58	988.31	1326.93	17.95	26.65	25.44	25.64	3825.79	0.265	27.52	Acinar only
101	Islet only	0	2	p14 slide10_2_Merging	Cyan 1	339.29	751.33	1214.46	10.88	11.51	9.69	13.81	865.25	0.272	11.48	Islet only
101	Islet only	0	4	p14 slide10_2_Merging	Cyan 2	92.6	735.87	1211.98	10.28	6.66	7.27	11.83	296.5	0.334	7.55	Islet only
101	Islet only	0	6	p14 slide10_2_Merging	Cyan 3	282.14	776.49	1240.56	14.28	10.9	10.9	11.83	664.69	0.313	12.88	Islet only
101	Islet only	0	8	p14 slide10_2_Merging	Cyan 4	516.53	763.76	1206.86	18.58	16.35	9.69	13.81	1078.32	0.289	15.85	Islet only
101	Islet only	0	10	p14 slide10_2_Merging	Cyan 5	253.2	809.78	1130.17	18.08	6.06	9.09	13.81	394.8	0.49	9.43	Islet only
101	Islet only	0	12	p14 slide10_2_Merging	Cyan 6	348.7	837.64	1161.12	10.73	13.32	10.9	13.81	815.7	0.294	13.75	Islet only
101	Islet only	0	14	p14 slide10_2_Merging	Cyan 7	277.8	768.06	1249.41	15.39	12.72	8.48	11.83	733.85	0.281	12.8	Islet only
101	Islet only	0	16	p14 slide10_2_Merging	Cyan 8	736.46	783.05	1210.48	16.16	12.72	15.14	13.81	1372.49	0.287	15.87	Islet only
101	Islet only	0	18	p14 slide10_2_Merging	Cyan 9	553.43	774.48	1222.54	16.23	14.54	11.51	15.78	1126.82	0.289	14.75	Islet only
101	Islet only	0	20	p14 slide10_2_Merging	Cyan 10	495.55	783.04	1189.77	15.32	10.3	16.35	17.75	1243.88	0.243	15.92	Islet only
101	Islet only	0	22	p14 slide10_2_Merging	Cyan 11	1006.3	723.47	1191.44	23.97	14.54	15.75	15.78	1504.53	0.323	18.95	Islet only
102	Ductal only	0	3	p14 slide10_2_Merging	Cyan 1	248.86	511.9	796.84	26.39	9.08	6.06	17.75	410.74	0.466	11.58	Ductal only
103	Acinar only	0	5	p14 slide10_2_Merging	Cyan 2	160.6	508.2	1569.63	31.75	9.08	6.06	13.81	366.14	0.39	9.53	Acinar only
103	Acinar only	0	7	p14 slide10_2_Merging	Cyan 3	80.3	496.22	1568.31	41.36	6.66	4.85	9.86	156.75	0.574	7.84	Acinar only
104	Acinar only	0	2	p14 slide10_2_Merging	Red 1	272.01	2042.5	379.48	14.55	9.69	7.87	11.83	425.1	0.478	11.5	Acinar only
105	Acinar only	0	2	p14 slide10_2_Merging	Red 1	204.73	1200.47	746.17	19.93	7.27	7.87	11.83	360.58	0.466	8.29	Acinar only
106	Acinar only	0	2	p14 slide10_2_Merging	Red 1	140.35	937	706.53	28.29	7.27	6.66	7.89	270.71	0.482	8.55	Acinar only
106	Acinar only	0	4	p14 slide10_2_Merging	Red 2	1948.21	932.74	722.1	26.98	29.07	17.56	21.69	2691.08	0.28	29.23	Acinar only
106	Acinar only	0	6	p14 slide10_2_Merging	Red 3	5797.61	923.97	748.36	27.31	35.13	35.13	23.67	5671.65	0.275	45.63	Acinar only
106	Acinar only	0	8	p14 slide10_2_Merging	Red 4	598.28	924.42	633.19	30.78	12.11	18.17	15.78	986.76	0.348	19.01	Acinar only
106	Acinar only	0	10	p14 slide10_2_Merging	Red 5	345.8	911.07	647.2	35.39	12.11	13.32	11.83	691.4	0.345	13.54	Acinar only
107	Acinar only	0	2	p14 slide10_2_Merging	Red 1	289.37	1091.09	1396.72	7.06	13.32	7.27	11.83	535.07	0.395	13.55	Acinar only
107	Acinar only	0	4	p14 slide10_2_Merging	Red 2	418.15	1085.48	1415.32	8.3	13.32	17.56	13.81	890.34	0.304	20.16	Acinar only
107	Acinar only	0	6	p14 slide10_2_Merging	Red 3	258.27	1114.87	1457.65	7.03	14.54	16.35	9.86	635.34	0.309	19.39	Acinar only
107	Acinar only	0	8	p14 slide10_2_Merging	Red 4	941.19	1142.11	1479.75	10.75	32.1	26.04	15.78	1427.08	0.325	40.17	Acinar only
107	Acinar only	0	10	p14 slide10_2_Merging	Red 5	494.11	1063.25	1464.29	9.67	20.59	20.59	15.78	963.8	0.314	28.14	Acinar only
107	Acinar only	0	12	p14 slide10_2_Merging	Red 6	278.52	1150.13	1401.35	18.35	21.2	12.11	13.81	560.37	0.368	22.3	Acinar only
107	Acinar only	0	14	p14 slide10_2_Merging	Red 7	1269.63	1133	1395.63	23.08	29.68	24.83	15.78	1744.88	0.325	36.74	Acinar only
107	Acinar only	0	16	p14 slide10_2_Merging	Red 8	1063.45	1055.84	1453.35	17.44	10.9	29.07	17.75	1604.53	0.314	28.85	Acinar only
107	Acinar only	0	18	p14 slide10_2_Merging	Red 9	146.86	1014.27	1263.16	17.23	4.24	9.69	11.83	283	0.476	10.86	Acinar only
107	Acinar only	0	20	p14 slide10_2_Merging	Red 10	701.01	1029.99	1251.31	14.08	12.72	21.2	19.72	996.12	0.383	25.65	Acinar only
107	Acinar only	0	22	p14 slide10_2_Merging	Red 11	491.21	1117.53	1335.75	26.57	9.08	10.9	15.78	656.68	0.458	11.81	Acinar only
107	Acinar only	0	24	p14 slide10_2_Merging	Red 12	1008.47	1126.93	1421.83	28.48	19.38	24.83	21.69	1288.53	0.377	24.81	Acinar only
107	Acinar only	0	26	p14 slide10_2_Merging	Red 13	455.04	1152.52	1428.87	22.28	19.99	13.93	17.75	728.16	0.393	22.1	Acinar only
108	Acinar only	0	2	p14 slide10_2_Merging	Red 1	350.87	886.37	1317.4	25.76	13.32	14.54	11.83	1073.42	0.224	14.19	Ductal only
108	Acinar only	0	4	p14 slide10_2_Merging	Red 2	978.81	905.07	1313.78	23.39	15.14	21.8	17.75	1919.15	0.248	23.81	Acinar only
108	Acinar only	0	6	p14 slide10_2_Merging	Red 3	152.64	880.31	1343.24	24.9	11.51	10.3	13.81	463.37	0.298	11.86	Acinar only
108	Acinar only	0	8	p14 slide10_2_Merging	Red 4	828.33	869.12	1354.53	24.49	21.8	10.3	15.78	1639.71	0.26	21.86	Acinar only
109	Acinar branching	0	2	p14 slide10_2_Merging	Red 1	112.13	753.99	1095.71	16.32	7.87	9.69	9.86	304.3	0.37	9.3	Acinar only
109	Acinar branching	0	4	p14 slide10_2_Merging	Red 2	279.25	749.25	1104.88	17.13	4.85	17.56	11.83	504.41	0.41	16.97	Acinar only
109	Acinar branching	0	6	p14 slide10_2_Merging	Red 3	423.21	760.4	1072.1	14.47	8.48	13.32	15.78	627.88	0.434	15.27	Acinar only
109	Acinar branching	0	8	p14 slide10_2_Merging	Red 4	533.9	808.77	1060.83	22.31	16.96	14.54	13.81	810.04	0.393	21.19	Acinar only
110	Acinar only	1	2	p14 slide10_2_Merging	Red 1	88.26	589.21	1690.42	12.29	7.87	7.27	9.86	321.76	0.298	8.55	Acinar only
110	Acinar only	1	4	p14 slide10_2_Merging	Red 2	290.1	493.99	1540.64	12.04	10.9	10.3	11.83	737.35	0.287	12.27	Acinar only
110	Acinar only	1	6	p14 slide10_2_Merging	Red 3	76.68	564.47	1694.12	11.55	7.87	6.06	9.86	272.46	0.32	7.55	Acinar only
110	Acinar only	1	8	p14 slide10_2_Merging	Red 4	277.8	586.3	1698.49	11.27	12.72	7.87	13.81	778.66	0.264	14.32	Acinar only
110	Acinar only	1	10	p14 slide10_2_Merging	Red 5	100.56	556.93	1681.25	14.78	9.08	7.27	11.83	361.24	0.289	9.22	Acinar only
110	Acinar only	1	12	p14 slide10_2_Merging	Red 6	277.08	475.64	1520.64	13.85	9.08	8.48	13.81	517.14	0.397	9.43	Acinar only
110	Acinar only	1	14	p14 slide10_2_Merging	Red 7	247.41	421	1542.73	11.56	14.54	10.3	11.83	771.44	0.247	14.69	Acinar only
110	Acinar only	1	16	p14 slide10_2_Merging	Red 8	111.41	504.05	1543.15	13.29	8.48	6.06	11.83	347.02	0.323	8.89	Acinar only
110	Acinar only	1	18	p14 slide10_2_Merging	Red 9	570.07	591.71	1625.01	16.98	13.93	16.96	13.81	1519.47	0.219	16.83	Acinar only
110	Acinar only	1	20	p14 slide10_2_Merging	Red 10	419.59	602.5	1571.2	18.15	10.9	12.72	15.78	923.82	0.293	12.8	Acinar only
110	Acinar only	1	22	p14 slide10_2_Merging	Red 11	115.75	606.06	1594.69	18.14	9.08	6.66	13.81	369.01	0.311	10.53	Acinar only
110	Acinar only	1	24	p14 slide10_2_Merging	Red 12	175.07	600.44	1600.02	17.55	7.27	8.48	9.86	381.87	0.396	7.9	Acinar only
110	Acinar only	1	26	p14 slide10_2_Merging	Red 13	1429.51	612.86	1628.39	12.91	15.75	23.62	17.75	2563.57	0.239	23.88	Acinar only
110	Acinar only	1	28	p14 slide10_2_Merging	Red 14	787.82	654.82	1670.48	18.46	13.93	13.93	21.69	2059.79	0.2	16.48	Acinar only
110	Acinar only	1	30	p14 slide10_2_Merging	Red 15	182.31	686.33	1627.35	24.04	7.27	8.48	11.83	386.17	0.403	8.89	Acinar only
110	Acinar only	1	32	p14 slide10_2_Merging	Red 16	16779.4	659.07	1696.17	21.91	53.9	60.57	35.5	22091.9	0.143	63.43	Acinar only
110	Acinar only	1	34	p14 slide10_2_Merging	Red 17	179.41	610.6	1592.29	27.26	9.69	10.9	11.83	491.49	0.313	13.1	Acinar only
110	Acinar only	1	36	p14 slide10_2_Merging	Red 18	5323.04	562.02	1552.8	27.05	30.28	39.97	33.53	6613.87	0.223	43.4	Acinar only
110	Acinar only	1	38	p14 slide10_2_Merging	Red 19	12195	520.78	1551.82	19.47	61.17	52.09	27.61	14961.7	0.171	69.78	Acinar only
110	Acinar only	1	40	p14 slide10_2_Merging	Red 20	259.71	705.53	1665.31	32.43	7.27	11.51	11.83	551.7	0.357	11.61	Acinar only
110	Acinar only	1	42	p14 slide10_2_Merging	Red 21	26128.3	479.82	1576.63	18.08	82.37	76.92	33.53	32958.3	0.129	99.05	Acinar only
110	Acinar only	1	44	p14 slide10_2_Merging	Red 22	5140.73	581.04	1669.55	30.07	41.79	39.37	31.56	7139.1	0.202	51.36	Acinar only
110	Acinar only	1	46	p14 slide10_2_Merging	Red 23	319.76	626.53	1640.22	38.35	12.11	10.9	9.86	701.45	0.322	13.44	Acinar only
110	Acinar only	1	48	p14 slide10_2_Merging	Red 24	30264.9	660.88	1620.61	29.58	83.58	121.14	41.42	39780.1	0.118	142.45	Acinar only
110	Acinar only	1	50	p14 slide10_2_Merging	Red 25	556.32	611.83	1598.88	40.84	11.51	21.2	11.83	1178.71	0.278	21.11	Acinar only
110	Acinar only	1	52	p14 slide10_2_Merging	Red 26	3004.43	605.91	1634.89	34.82	26.04	29.68	27.61	3777.75	0.267	33.65	Acinar only
110	Acinar only	1	54	p14 slide10_2_Merging	Red 27	130.94	611.19	1628.24	44.35	7.87	7.27	7.89	280.31	0.445	8.36	Acinar only
111	Islet only	0	2	p14 slide10_2_Merging	Red 1	555.6	472.14	942.84	10.23	12.72	10.9	11.83	743.12	0.44	13.1	Islet only
111	Islet only	0	4	p14 slide10_2_Merging	Red 2	1040.3	450.21	934.67	11.91	13.93	13.93	15.78	1104.08	0.45	16.02	Islet only
112	Acinar only	0	3	p14 slide10_2_Merging	Red 1	224.99	170.82	952.69	37.06	16.35	7.87	9.86	399.77	0.447	16.43	Acinar only
112	Acinar only	0	5	p14 slide10_2_Merging	Red 2	74.51	68.83	1064.48	38.2	7.27	4.24	9.86	164.51	0.521	7.77	Acinar only
113	Acinar only	1	2	p14 slide 10_1_Merging	Red 1	1087.99	579.65	1892.42	16.23	16.96	12.72	15.78	1167.17	0.438	17.21	Aciinar only
113	Acinar only	1	4	p14 slide 10_1_Merging	Red 2	1391.82	684.68	1902.43	35.23	18.77	13.32	13.81	1468.89	0.41	19.71	Aciinar only
113	Acinar only	1	6	p14 slide 10_1_Merging	Red 3	1521.31	663.83	1873.29	33.16	15.75	14.54	17.75	1453.46	0.44	15.32	Aciinar only
113	Acinar only	1	8	p14 slide 10_1_Merging	Red 4	5551.37	629.29	1938.66	36.86	33.92	32.1	21.69	6025.52	0.252	37.37	Aciinar only
113	Acinar only	1	10	p14 slide 10_1_Merging	Red 5	553.4	493.9	1879.17	37.98	10.9	12.11	13.81	716.38	0.455	12.4	Aciinar only
113	Acinar only	1	12	p14 slide 10_1_Merging	Red 6	93.32	544.37	1929.57	40.88	5.45	4.85	11.83	186.75	0.533	5.54	Aciinar only
113	Acinar only	1	14	p14 slide 10_1_Merging	Red 7	17162.7	557.17	1792.35	34.4	77.52	39.37	25.64	13790.4	0.233	79.81	Aciinar only
113	Acinar only	1	16	p14 slide 10_1_Merging	Red 8	15451.8	639.27	1854.65	34.63	38.76	53.9	31.56	10795.5	0.278	54.53	Aciinar only
113	Acinar only	1	18	p14 slide 10_1_Merging	Red 9	144966	560.98	1870.37	28.71	178.05	135.06	45.36	94131.3	0.142	186.02	Aciinar only
114	8	1	2	p14 slide 10_1_Merging	Red 1	73.06	932.13	1105.53	3.57	3.63	10.9	7.89	191.47	0.441	10.64	Acinar only
114	8	1	6	p14 slide 10_1_Merging	Red 3	172.89	1013.33	1623.56	5.45	9.69	7.27	11.83	344.6	0.436	10.22	Acinar only
114	8	1	8	p14 slide 10_1_Merging	Red 4	99.83	729.42	1226.04	5.46	7.27	7.87	9.86	220.97	0.471	10.05	Acinar only
114	8	1	10	p14 slide 10_1_Merging	Red 5	697.36	822.54	1317.25	8.57	17.56	23.62	15.78	1105.28	0.344	25	Acinar only
114	8	1	14	p14 slide 10_1_Merging	Red 7	123.7	966.69	1494.34	7.88	7.87	9.69	9.86	348.2	0.345	11.69	Acinar only
114	8	1	18	p14 slide 10_1_Merging	Red 9	266.21	829	1509.91	5.77	10.3	7.27	11.83	432.76	0.462	10.89	Acinar only
114	8	1	20	p14 slide 10_1_Merging	Red 10	143.23	760.65	1225.6	5.71	9.69	6.66	9.86	314.76	0.421	9.98	Acinar only
114	8	1	22	p14 slide 10_1_Merging	Red 11	569.32	1151.73	1262.88	11.26	11.51	11.51	13.81	701.76	0.473	12.58	Acinar only
114	8	1	26	p14 slide 10_1_Merging	Red 13	91.15	859.28	1534.51	8.72	4.85	13.93	7.89	243.91	0.402	13.52	Acinar only
114	8	1	38	p14 slide 10_1_Merging	Red 19	164.21	1101.56	1641.24	11.02	9.08	16.35	9.86	376.62	0.385	17.99	Acinar only
114	8	1	42	p14 slide 10_1_Merging	Red 21	321.91	917.82	1189.31	12.28	7.27	18.17	13.81	564.99	0.402	18.49	Ductal only
114	8	1	44	p14 slide 10_1_Merging	Red 22	342.89	913.38	1217.08	7.44	10.3	26.04	11.83	713.39	0.332	26.97	Acinar only
114	8	1	46	p14 slide 10_1_Merging	Red 23	992.51	734.45	1244.48	6.42	22.41	31.49	15.78	1428.1	0.337	33.7	Acinar only
114	8	1	48	p14 slide 10_1_Merging	Red 24	358.81	767.93	1383.93	10.49	12.11	10.3	13.81	557.64	0.438	15.37	Acinar only
114	8	1	54	p14 slide 10_1_Merging	Red 27	331.32	856.48	1132.69	14.35	12.11	7.87	11.83	504.89	0.459	12.26	Islet only
114	8	1	56	p14 slide 10_1_Merging	Red 28	577.27	720.59	1198.88	17.02	12.11	12.72	17.75	861.52	0.389	16.99	Acinar only
114	8	1	58	p14 slide 10_1_Merging	Red 29	2903.73	976.46	1332.84	10.94	34.52	27.86	21.69	4124.47	0.239	38.85	Ductal majority with acinar component
114	8	1	62	p14 slide 10_1_Merging	Red 31	499.15	945.09	1391.41	16.24	6.06	34.52	11.83	873.08	0.349	34.43	Acinar only
114	8	1	64	p14 slide 10_1_Merging	Red 32	1365.78	1061.05	1582.02	13.26	17.56	35.13	25.64	1989.68	0.299	38.51	Acinar only
114	8	1	66	p14 slide 10_1_Merging	Red 33	238.72	1163.73	1642.38	16.6	8.48	9.08	11.83	435.21	0.428	9.9	Acinar only
114	8	1	68	p14 slide 10_1_Merging	Red 34	795.74	771.31	1226.24	12.97	13.93	19.99	13.81	984.14	0.422	22.02	Acinar only
114	8	1	70	p14 slide 10_1_Merging	Red 35	1746.29	927.09	1286.51	10.43	12.11	28.47	19.72	1983.36	0.354	28.3	Islet only
114	8	1	76	p14 slide 10_1_Merging	Red 38	1157.44	1110.3	1485.69	21	30.28	26.65	17.75	1721.69	0.31	38.74	Acinar only
114	8	1	78	p14 slide 10_1_Merging	Red 39	101.28	1140.85	1637.71	17.69	7.27	6.66	9.86	187.84	0.559	7.39	Acinar only
114	8	1	86	p14 slide 10_1_Merging	Red 43	160.59	998.19	1476.29	20.33	7.87	7.87	13.81	376.52	0.379	12.96	Acinar only
114	8	1	102	p14 slide 10_1_Merging	Red 51	1490.2	1116.36	1631.61	21.46	30.28	26.04	21.69	1928.05	0.327	36.95	Acinar only
114	8	1	104	p14 slide 10_1_Merging	Red 52	917.27	1109.89	1670.31	16.98	15.75	18.78	17.75	1128.03	0.405	21.08	Acinar only
114	8	1	106	p14 slide 10_1_Merging	Red 53	1497.44	972.97	1811.33	21.92	26.65	33.92	15.78	2077.07	0.305	41.52	Acinar only
114	8	1	112	p14 slide 10_1_Merging	Red 56	89.7	1034.35	1595.02	25.24	5.45	4.85	9.86	168.18	0.576	5.71	Acinar only
114	8	1	116	p14 slide 10_1_Merging	Red 58	524.47	1095.49	1629.51	30.49	11.51	12.11	13.81	642.15	0.49	14.01	Acinar only
114	8	1	118	p14 slide 10_1_Merging	Red 59	94.04	1065	1640.78	26.43	7.27	8.48	7.89	233.96	0.427	8.89	Acinar only
114	8	1	120	p14 slide 10_1_Merging	Red 60	1042.42	1076.48	1669.53	26.44	15.75	29.07	17.75	1383.53	0.359	28.56	Acinar only
114	8	1	122	p14 slide 10_1_Merging	Red 61	385.57	1076.1	1691.37	22.21	10.9	25.44	15.78	765.33	0.335	25.3	Acinar only
114	8	1	124	p14 slide 10_1_Merging	Red 62	4214.53	952.24	1287.33	17.61	40.58	25.44	27.61	4785.45	0.264	41.62	Islet only
114	8	1	126	p14 slide 10_1_Merging	Red 63	78.13	1172.42	1574.81	30.04	5.45	5.45	7.89	167.54	0.528	8.74	Acinar only
114	8	1	128	p14 slide 10_1_Merging	Red 64	1359.27	1088.85	1647.53	18.05	24.83	26.04	29.58	1907.21	0.311	29.74	Acinar only
114	8	1	130	p14 slide 10_1_Merging	Red 65	5981.07	1147.64	1665.56	22.69	53.9	66.02	31.56	6882.46	0.232	71.01	Acinar majority with ductal component
114	8	1	132	p14 slide 10_1_Merging	Red 66	1535.78	1121.88	1702.98	25.27	32.7	23.62	19.72	1937.47	0.332	33.25	Acinar only
114	8	1	134	p14 slide 10_1_Merging	Red 67	774.76	1177.35	1576.67	27.55	17.56	20.59	17.75	1080.53	0.378	22.79	Acinar only
114	8	1	136	p14 slide 10_1_Merging	Red 68	852.89	1098.88	1683.45	23.78	9.69	16.96	19.72	918.18	0.474	18.05	Acinar only
114	8	1	140	p14 slide 10_1_Merging	Red 70	796.46	1123.49	1501.04	27.45	16.35	12.72	17.75	1047.94	0.397	16.99	Acinar only
114	8	1	142	p14 slide 10_1_Merging	Red 71	1344.08	1051.27	1605.51	24.62	21.8	25.44	17.75	1636.97	0.36	30.13	Acinar only
115	Tripotent	1	2	p14 slide 10_1_Merging	Red 1	106.34	238.54	1183.85	16.33	7.27	6.06	9.86	257.52	0.421	6.97	Acinar only
115	Tripotent	1	4	p14 slide 10_1_Merging	Red 2	1238.46	417.01	1229.33	16.14	23.62	13.32	17.75	1644.64	0.339	23.35	Islet only
115	Tripotent	1	6	p14 slide 10_1_Merging	Red 3	2869.73	427.28	1167.24	23.74	17.56	26.65	21.69	2313.8	0.422	27.86	Islet only
115	Tripotent	1	10	p14 slide 10_1_Merging	Red 5	380.51	314.06	1125.44	32.29	13.32	10.3	17.75	786.1	0.323	16.14	Ductal only
116	Acinar only	0	2	p14 slide 10_1_Merging	Red 1	282.13	123.32	1234.67	32.07	9.08	9.08	11.83	490.63	0.424	10.69	Acinar only
116	Acinar only	0	4	p14 slide 10_1_Merging	Red 2	353.02	142.83	1258.07	34.61	15.14	7.87	11.83	524.24	0.461	14.87	Acinar only
117	Acinar only	0	3	p14 slide 10_1_Merging	Red 1	209.79	1490.81	994.26	8.17	6.06	7.27	11.83	291.25	0.586	7.74	Acinar only
118	Acinar only	0	5	p14 slide 10_1_Merging	Red 2	657.57	765.17	799.47	35.9	16.35	19.99	13.81	917.64	0.399	22.43	Acionar only
119	Acinar branching	1	2	p14 slide 10_1_Merging	Green 1	316.13	232.92	1141.63	9.26	10.9	7.87	13.81	559.95	0.401	11.53	Acinar only
119	Acinar branching	1	4	p14 slide 10_1_Merging	Green 2	179.4	509.39	982.75	11.17	7.27	7.87	13.81	405.05	0.38	7.75	Acinar only
119	Acinar branching	1	6	p14 slide 10_1_Merging	Green 3	96.94	259.45	1113.34	9.27	4.85	5.45	13.81	199.96	0.51	5.54	Acinar only
119	Acinar branching	1	8	p14 slide 10_1_Merging	Green 4	133.11	279.15	1117.42	8.65	6.66	6.06	13.81	257.2	0.49	6.52	Acinar only
119	Acinar branching	1	10	p14 slide 10_1_Merging	Green 5	642.38	246.42	1010.74	17.03	11.51	8.48	19.72	761.47	0.473	13.79	Acinar only
119	Acinar branching	1	12	p14 slide 10_1_Merging	Green 6	353.02	320.51	1057.77	9.1	7.87	7.87	15.78	504.53	0.479	9.43	Acinar only
119	Acinar branching	1	14	p14 slide 10_1_Merging	Green 7	135.28	290.1	1076.71	9.42	6.06	6.06	11.83	240.97	0.529	7.23	Acinar only
119	Acinar branching	1	16	p14 slide 10_1_Merging	Green 8	768.25	406.71	988.31	22.1	10.3	11.51	19.72	825.76	0.491	16.27	Acinar only
119	Acinar branching	1	18	p14 slide 10_1_Merging	Green 9	363.87	528.44	982.66	19.6	7.27	10.9	13.81	532.07	0.463	13.2	Acinar only
119	Acinar branching	1	20	p14 slide 10_1_Merging	Green 10	1085.82	492.53	985.32	12.15	10.9	16.96	19.72	1301.07	0.393	18.41	Acinar only
119	Acinar branching	1	22	p14 slide 10_1_Merging	Green 11	2963.77	359.1	997.44	12.18	24.83	23.62	29.58	3461.55	0.288	25.02	Acinar only
119	Acinar branching	1	24	p14 slide 10_1_Merging	Green 12	88.25	226.86	1126.42	15.44	5.45	5.45	9.86	196.91	0.487	5.71	Acinar only
119	Acinar branching	1	26	p14 slide 10_1_Merging	Green 13	95.49	508.63	990.41	21.89	6.06	5.45	11.83	256.85	0.393	6.55	Acinar only
119	Acinar branching	1	28	p14 slide 10_1_Merging	Green 14	162.77	545.45	1007.22	19.46	7.27	6.06	15.78	318.37	0.453	7.84	Acinar only
119	Acinar branching	1	30	p14 slide 10_1_Merging	Green 15	819.61	229.58	1011.5	16.27	12.11	17.56	19.72	1260.43	0.336	18.43	Acinar only
119	Acinar branching	1	32	p14 slide 10_1_Merging	Green 16	1658.76	264.53	1013.74	13.02	25.44	16.96	23.67	2366.33	0.286	27.75	Acinar only
119	Acinar branching	1	34	p14 slide 10_1_Merging	Green 17	1493.1	309.82	1059.34	17.7	13.93	17.56	21.69	1819.56	0.347	19.85	Acinar only
119	Acinar branching	1	36	p14 slide 10_1_Merging	Green 18	333.49	288.48	1121.02	16.14	7.87	7.27	15.78	502.02	0.463	10.88	Acinar only
119	Acinar branching	1	38	p14 slide 10_1_Merging	Green 19	1862.76	310.43	1074.27	16.87	17.56	16.35	25.64	1899.43	0.385	24.62	Acinar only
119	Acinar branching	1	40	p14 slide 10_1_Merging	Green 20	192.42	220.02	1123.82	18.22	7.27	6.06	15.78	375.87	0.429	7.05	Acinar only
119	Acinar branching	1	42	p14 slide 10_1_Merging	Green 21	6891.11	242.11	1118.85	16.61	36.94	38.16	31.56	7167.54	0.244	40.23	Acinar only
119	Acinar branching	1	44	p14 slide 10_1_Merging	Green 22	100.55	464.27	1023.62	26.66	6.06	6.06	11.83	251.16	0.416	6.54	Acinar only
119	Acinar branching	1	46	p14 slide 10_1_Merging	Green 23	431.15	217.97	1108.45	27.23	11.51	7.27	15.78	642.74	0.429	11.34	Acinar only
119	Acinar branching	1	48	p14 slide 10_1_Merging	Green 24	442.72	203.61	1121.33	24.68	10.9	8.48	17.75	599.84	0.468	11.31	Acinar only
119	Acinar branching	1	50	p14 slide 10_1_Merging	Green 25	566.42	458.71	1035.02	26.87	7.87	12.72	19.72	821.98	0.403	13.6	Acinar only
119	Acinar branching	1	52	p14 slide 10_1_Merging	Green 26	2082.67	209.58	1058.38	18.88	17.56	19.99	27.61	2644.13	0.298	24.41	Acinar only
119	Acinar branching	1	54	p14 slide 10_1_Merging	Green 27	9603.86	187.56	1012.87	16.81	38.76	39.97	33.53	11065.6	0.197	47.73	Acinar only
119	Acinar branching	1	56	p14 slide 10_1_Merging	Green 28	3554.79	555.09	1002.39	26.32	18.17	32.1	29.58	4163.41	0.271	33.55	Acinar only
119	Acinar branching	1	58	p14 slide 10_1_Merging	Green 29	13660.7	398.58	1006.43	20.42	48.45	52.69	39.44	14931.5	0.185	56.65	Acinar only
119	Acinar branching	1	60	p14 slide 10_1_Merging	Green 30	37276.1	449.46	1008.83	24.12	67.83	76.31	45.36	33792.2	0.16	87.9	Acinar only
119	Acinar branching	1	62	p14 slide 10_1_Merging	Green 31	925.23	203.76	1042.51	35.19	11.51	14.54	23.67	1166.84	0.394	16.56	Acinar only
119	Acinar branching	1	64	p14 slide 10_1_Merging	Green 32	17551.9	328.81	1032.42	28.08	41.79	53.3	39.44	15271.5	0.214	58.55	Acinar only
119	Acinar branching	1	66	p14 slide 10_1_Merging	Green 33	75797.9	252.69	1064.81	21.16	100.53	110.23	43.39	78399.4	0.11	128.07	Acinar only
120	Acinar only	0	2	p14 slide 10_1_Merging	Green 1	249.57	711.05	1621.23	8.32	11.51	5.45	13.81	398.58	0.481	11.98	Acinar only
120	Acinar only	0	4	p14 slide 10_1_Merging	Green 2	114.3	726.28	1664.43	7.04	11.51	4.24	9.86	259.2	0.439	11.09	Acinar only
120	Acinar only	0	6	p14 slide 10_1_Merging	Green 3	115.02	768.54	1541.82	11.68	7.87	6.66	13.81	295.25	0.387	7.63	Acinar only
120	Acinar only	0	8	p14 slide 10_1_Merging	Green 4	669.15	707.71	1661.21	8.65	11.51	9.08	17.75	763.74	0.484	11.92	Acinar only
120	Acinar only	0	10	p14 slide 10_1_Merging	Green 5	94.04	769.33	1590.87	15.93	5.45	6.66	11.83	213.69	0.468	9.96	Acinar only
120	Acinar only	0	12	p14 slide 10_1_Merging	Green 6	408.72	838.26	1570	14.05	9.08	14.54	15.78	775.15	0.344	14.69	Acinar only
120	Acinar only	0	14	p14 slide 10_1_Merging	Green 7	1012.04	733.92	1642.62	23.84	15.14	9.69	21.69	1100.64	0.443	15.32	Acinar only
120	Acinar only	0	16	p14 slide 10_1_Merging	Green 8	478.89	830.48	1575.03	14.5	9.69	9.69	17.75	595.61	0.497	12.09	Acinar only
120	Acinar only	0	18	p14 slide 10_1_Merging	Green 9	582.34	778.67	1587.4	17.1	13.32	14.54	19.72	986.29	0.342	19.27	Acinar only
120	Acinar only	0	20	p14 slide 10_1_Merging	Green 10	2131.14	841.63	1629.13	12.96	23.01	12.11	27.61	2119.94	0.378	24.03	Acinar only
120	Acinar only	0	22	p14 slide 10_1_Merging	Green 11	366.76	820.19	1579.36	15.13	12.11	8.48	15.78	709.01	0.349	13.37	Acinar only
120	Acinar only	0	24	p14 slide 10_1_Merging	Green 12	1035.19	670.55	1659.92	17.51	12.72	14.54	21.69	1052.06	0.47	18.12	Acinar only
120	Acinar only	0	26	p14 slide 10_1_Merging	Green 13	1357.82	820.91	1618.39	17.45	18.17	16.35	23.67	1720.19	0.345	20.38	Acinar only
120	Acinar only	0	28	p14 slide 10_1_Merging	Green 14	675.66	659.38	1670.66	13.47	10.3	9.69	21.69	718.14	0.519	11.29	Acinar only
121	Acinar only	1	2	p14 slide 10_1_Merging	Green 1	199.66	1097.22	885.32	5.02	6.66	7.87	13.81	346.2	0.477	7.55	Acinar only
121	Acinar only	1	4	p14 slide 10_1_Merging	Green 2	191.7	1132.82	814.34	5.2	6.66	9.08	11.83	307.11	0.524	9.22	Acinar only
121	Acinar only	1	6	p14 slide 10_1_Merging	Green 3	310.34	1076.03	868.88	7.34	9.69	6.66	13.81	398.12	0.557	9.92	Acinar only
121	Acinar only	1	8	p14 slide 10_1_Merging	Green 4	91.87	1320.82	1042.48	4.1	5.45	4.85	9.86	183.21	0.537	5.76	Acinar only
121	Acinar only	1	10	p14 slide 10_1_Merging	Green 5	150.47	1355.37	1044.62	5.27	7.27	5.45	13.81	251.48	0.544	7.05	Acinar only
121	Acinar only	1	12	p14 slide 10_1_Merging	Green 6	187.36	1334.2	1048.6	7.06	6.66	6.06	13.81	320.36	0.494	6.32	Acinar only
121	Acinar only	1	14	p14 slide 10_1_Merging	Green 7	181.57	1332.49	1074.3	5.81	7.27	5.45	13.81	308.42	0.503	7.09	Acinar only
121	Acinar only	1	16	p14 slide 10_1_Merging	Green 8	236.55	1184.82	907.8	8.47	6.66	6.66	13.81	359.5	0.515	8.29	Acinar only
121	Acinar only	1	18	p14 slide 10_1_Merging	Green 9	762.46	1181.09	980.82	5.42	12.11	10.3	15.78	951.27	0.424	12.64	Acinar only
121	Acinar only	1	20	p14 slide 10_1_Merging	Green 10	102.72	1173.21	1088.14	6.94	5.45	5.45	9.86	214.86	0.494	7.74	Acinar only
121	Acinar only	1	22	p14 slide 10_1_Merging	Green 11	1358.55	1079.95	853.1	8.23	25.44	15.75	19.72	1970.83	0.301	26.31	Acinar only
121	Acinar only	1	24	p14 slide 10_1_Merging	Green 12	73.06	1156.01	894.86	6.78	5.45	4.24	11.83	157.72	0.536	6.28	Acinar only
121	Acinar only	1	26	p14 slide 10_1_Merging	Green 13	177.23	1168.29	966.97	4.66	6.06	6.66	11.83	290.84	0.525	8.55	Acinar only
121	Acinar only	1	28	p14 slide 10_1_Merging	Green 14	77.4	1319.66	1029.99	8.74	4.85	6.06	11.83	192.72	0.456	6.84	Acinar only
121	Acinar only	1	30	p14 slide 10_1_Merging	Green 15	116.47	1188.91	1031.3	8.61	5.45	7.27	9.86	218.52	0.528	6.95	Acinar only
121	Acinar only	1	32	p14 slide 10_1_Merging	Green 16	74.51	1182.22	1033.79	7.16	4.85	4.24	9.86	160.92	0.532	5.21	Acinar only
121	Acinar only	1	34	p14 slide 10_1_Merging	Green 17	343.62	1355.57	1036.62	5.56	7.27	10.9	13.81	486.86	0.487	10.31	Acinar only
121	Acinar only	1	36	p14 slide 10_1_Merging	Green 18	590.29	1195.64	1039.22	5.38	10.9	10.3	13.81	673.73	0.505	11.84	Acinar only
121	Acinar only	1	38	p14 slide 10_1_Merging	Green 19	220.64	1323.84	1065.76	7.13	7.27	8.48	15.78	405.65	0.435	9.16	Acinar only
121	Acinar only	1	40	p14 slide 10_1_Merging	Green 20	188.81	1172.54	911.24	9.94	6.66	6.06	11.83	306.6	0.519	8.83	Acinar only
121	Acinar only	1	42	p14 slide 10_1_Merging	Green 21	133.11	1185.97	1007.5	11.8	5.45	6.06	11.83	231.17	0.545	6.07	Acinar only
121	Acinar only	1	44	p14 slide 10_1_Merging	Green 22	196.76	1181.03	1014.26	9.14	6.66	6.06	15.78	321.8	0.508	6.73	Acinar only
121	Acinar only	1	46	p14 slide 10_1_Merging	Green 23	91.15	1328.31	1022.09	11.22	4.85	5.45	9.86	202.53	0.484	5.76	Acinar only
121	Acinar only	1	48	p14 slide 10_1_Merging	Green 24	110.68	1134.72	768.75	12.52	6.06	6.06	11.83	231.22	0.482	6.44	Acinar only
121	Acinar only	1	50	p14 slide 10_1_Merging	Green 25	484.68	1131.35	800.96	11.22	9.08	7.87	15.78	565.43	0.528	10.77	Acinar only
121	Acinar only	1	52	p14 slide 10_1_Merging	Green 26	287.91	1088.54	860.33	8.84	9.69	10.3	13.81	495.47	0.426	12.42	Acinar only
121	Acinar only	1	54	p14 slide 10_1_Merging	Green 27	575.1	1237.91	889.45	15.14	9.08	14.54	15.78	783.96	0.427	14.68	Acinar only
121	Acinar only	1	56	p14 slide 10_1_Merging	Green 28	629.36	1176.06	947.46	5.32	13.93	15.75	13.81	1039.95	0.342	17.92	Acinar only
121	Acinar only	1	58	p14 slide 10_1_Merging	Green 29	81.02	1206.95	1001.63	15.62	5.45	4.24	15.78	176.02	0.514	9.43	Acinar only
121	Acinar only	1	60	p14 slide 10_1_Merging	Green 30	321.19	1174.34	1059.51	9.39	7.87	7.27	13.81	405.92	0.559	7.75	Acinar only
121	Acinar only	1	62	p14 slide 10_1_Merging	Green 31	496.25	1155.63	902.37	9.36	9.69	10.9	17.75	656.21	0.462	14.24	Acinar only
121	Acinar only	1	64	p14 slide 10_1_Merging	Green 32	162.77	1245.13	951.8	17.08	8.48	7.27	13.81	384.52	0.375	10.14	Acinar only
121	Acinar only	1	66	p14 slide 10_1_Merging	Green 33	389.19	1173.1	960.42	5.93	11.51	10.3	15.78	627.61	0.411	13.21	Acinar only
121	Acinar only	1	68	p14 slide 10_1_Merging	Green 34	2467.52	1199.13	1018.92	13.04	27.86	16.96	23.67	2564.64	0.344	29.2	Acinar only
121	Acinar only	1	70	p14 slide 10_1_Merging	Green 35	219.19	1327.33	1032.38	6.15	10.9	10.9	15.78	530.69	0.331	13.91	Acinar only
121	Acinar only	1	72	p14 slide 10_1_Merging	Green 36	803.7	1344.44	1048.5	7.38	12.11	20.59	17.75	1489.48	0.281	20.6	Acinar only
121	Acinar only	1	74	p14 slide 10_1_Merging	Green 37	176.51	1347.31	1087.08	20.21	7.87	7.87	17.75	453.96	0.335	13.17	Acinar only
121	Acinar only	1	76	p14 slide 10_1_Merging	Green 38	543.27	1354.14	1100.59	9.7	12.11	11.51	19.72	1084.87	0.297	16.29	Acinar only
121	Acinar only	1	78	p14 slide 10_1_Merging	Green 39	425.36	1188.37	915.2	9.58	8.48	9.08	17.75	536.96	0.509	9.66	Acinar only
121	Acinar only	1	80	p14 slide 10_1_Merging	Green 40	3059.98	1192.77	957.37	7.91	22.41	33.92	19.72	3641.24	0.28	33.98	Acinar only
121	Acinar only	1	82	p14 slide 10_1_Merging	Green 41	374.72	1224.74	982.98	15.57	8.48	8.48	17.75	478.94	0.525	11.29	Acinar only
121	Acinar only	1	84	p14 slide 10_1_Merging	Green 42	263.32	1202.1	989.22	11.1	7.87	6.66	15.78	391.58	0.507	7.55	Acinar only
121	Acinar only	1	86	p14 slide 10_1_Merging	Green 43	319.74	1334.86	1029.15	10.74	7.27	12.11	15.78	562.92	0.402	13.8	Acinar only
121	Acinar only	1	88	p14 slide 10_1_Merging	Green 44	82.47	1214.49	1051.86	15.35	5.45	6.06	11.83	244.69	0.374	7.18	Acinar only
121	Acinar only	1	90	p14 slide 10_1_Merging	Green 45	250.3	1200.58	1071.91	17.81	6.66	6.66	13.81	328.38	0.585	9.95	Acinar only
121	Acinar only	1	92	p14 slide 10_1_Merging	Green 46	96.94	1115.36	755.56	12.01	4.85	6.66	11.83	215.4	0.474	7.33	Acinar only
121	Acinar only	1	94	p14 slide 10_1_Merging	Green 47	235.11	1270.1	948.45	22.25	6.06	7.27	13.81	340.21	0.541	7.58	Acinar only
121	Acinar only	1	96	p14 slide 10_1_Merging	Green 48	221.36	1203.71	1060.39	17.85	9.08	7.27	13.81	356.02	0.497	10.36	Acinar only
121	Acinar only	1	98	p14 slide 10_1_Merging	Green 49	115.74	1205.46	1090.45	13.41	5.45	6.66	9.86	230.43	0.498	6.52	Acinar only
121	Acinar only	1	100	p14 slide 10_1_Merging	Green 50	154.08	1225.62	962.33	16.46	5.45	6.66	11.83	248.57	0.559	7.45	Acinar only
121	Acinar only	1	102	p14 slide 10_1_Merging	Green 51	407.27	1226.15	970.31	15.8	9.69	7.27	17.75	501.51	0.53	9.68	Acinar only
121	Acinar only	1	104	p14 slide 10_1_Merging	Green 52	203.28	1219.38	1001.23	23.72	7.27	5.45	13.81	296.75	0.563	8.93	Acinar only
121	Acinar only	1	106	p14 slide 10_1_Merging	Green 53	680	1331.3	1040.7	9.33	13.93	10.3	21.69	1012.3	0.369	18.32	Acinar only
121	Acinar only	1	108	p14 slide 10_1_Merging	Green 54	2116.67	1363.04	1082.29	15.16	20.59	14.54	27.61	2402.29	0.332	24.32	Acinar only
121	Acinar only	1	110	p14 slide 10_1_Merging	Green 55	95.49	1379.92	1078.85	13.9	6.06	5.45	11.83	252.32	0.4	7.15	Acinar only
121	Acinar only	1	112	p14 slide 10_1_Merging	Green 56	303.1	1341.25	1091.72	21.29	7.27	6.66	19.72	468.92	0.465	9.23	Acinar only
121	Acinar only	1	114	p14 slide 10_1_Merging	Green 57	899.91	1384.37	1100.72	15.98	14.54	14.54	19.72	1291.24	0.349	18.59	Acinar only
121	Acinar only	1	116	p14 slide 10_1_Merging	Green 58	747.27	1278.59	959.1	20.21	10.9	10.3	25.64	897.72	0.444	15.86	Acinar only
121	Acinar only	1	118	p14 slide 10_1_Merging	Green 59	300.93	1246.23	989.04	28.37	7.27	6.66	17.75	419.49	0.518	13.53	Acinar only
121	Acinar only	1	120	p14 slide 10_1_Merging	Green 60	651.06	1254.2	900.81	14.9	9.69	9.69	21.69	774.98	0.469	11.14	Acinar only
121	Acinar only	1	122	p14 slide 10_1_Merging	Green 61	1064.85	1367.65	1096.14	13.6	18.17	12.11	25.64	1649.32	0.306	22.39	Acinar only
121	Acinar only	1	124	p14 slide 10_1_Merging	Green 62	527.36	1237.53	1137.83	19.98	9.69	10.3	17.75	664.63	0.475	9.96	Acinar only
121	Acinar only	1	126	p14 slide 10_1_Merging	Green 63	1595.1	1244.88	907.49	17.15	12.72	21.2	21.69	1841.96	0.358	21.28	Acinar only
121	Acinar only	1	128	p14 slide 10_1_Merging	Green 64	1044.59	1221.91	949.96	16.8	11.51	18.17	19.72	1251.73	0.398	18.04	Acinar only
121	Acinar only	1	130	p14 slide 10_1_Merging	Green 65	357.36	1234.78	1061.87	24.06	9.08	13.93	15.78	653.49	0.373	15.41	Acinar only
121	Acinar only	1	132	p14 slide 10_1_Merging	Green 66	3203.22	1309.89	1051.68	15.2	21.2	27.86	29.58	4173.21	0.252	29.74	Acinar only
121	Acinar only	1	134	p14 slide 10_1_Merging	Green 67	483.23	1209.39	1082.09	20.77	9.69	7.87	17.75	553.86	0.538	13.42	Acinar only
121	Acinar only	1	136	p14 slide 10_1_Merging	Green 68	17054.2	1200.56	1095.91	13.76	66.62	73.89	33.53	18490.1	0.173	84.16	Acinar only
121	Acinar only	1	138	p14 slide 10_1_Merging	Green 69	1189.27	1246	943.03	18.03	13.93	14.54	23.67	1379.46	0.394	15.27	Acinar only
121	Acinar only	1	140	p14 slide 10_1_Merging	Green 70	154.08	1245.13	1023.53	30.55	5.45	5.45	13.81	250.18	0.556	8.42	Acinar only
121	Acinar only	1	142	p14 slide 10_1_Merging	Green 71	501.32	1234.24	1125.97	20.92	9.08	10.3	17.75	668.64	0.456	14	Acinar only
121	Acinar only	1	144	p14 slide 10_1_Merging	Green 72	519.4	1261.28	953.77	23.29	9.69	9.08	25.64	699.62	0.447	17.3	Acinar only
121	Acinar only	1	146	p14 slide 10_1_Merging	Green 73	2419.05	1236.69	1008.01	24.64	18.17	29.07	25.64	2960.03	0.294	30.42	Acinar only
121	Acinar only	1	148	p14 slide 10_1_Merging	Green 74	253.19	1232.14	1023.47	29.26	8.48	6.66	15.78	464.36	0.417	8.32	Acinar only
121	Acinar only	1	150	p14 slide 10_1_Merging	Green 75	442	1292.44	986.92	26.32	9.69	7.27	19.72	567.41	0.495	13.62	Acinar only
121	Acinar only	1	152	p14 slide 10_1_Merging	Green 76	2458.84	1241.97	1036.28	23.16	25.44	20.59	27.61	3180.9	0.277	27.83	Acinar only
121	Acinar only	1	154	p14 slide 10_1_Merging	Green 77	2792.32	1223.02	1040.26	22.61	15.75	36.94	23.67	3445.58	0.278	37.58	Acinar only
121	Acinar only	1	156	p14 slide 10_1_Merging	Green 78	11991.1	1279.58	1075.56	23.13	55.11	61.17	29.58	13505.7	0.188	67.51	Acinar only
121	Acinar only	1	158	p14 slide 10_1_Merging	Green 79	2481.26	1256.26	1093.54	23.85	21.2	18.78	25.64	2581.81	0.343	24.18	Acinar only
121	Acinar only	1	160	p14 slide 10_1_Merging	Green 80	7840.21	1255.59	1120.27	21.86	33.92	35.73	31.56	8436.37	0.226	43.04	Acinar only
121	Acinar only	1	162	p14 slide 10_1_Merging	Green 81	36663.4	1265.04	996.7	19.42	63.59	109.02	37.47	39601.9	0.135	109.4	Acinar only
122	Acinar branching	0	2	p14 slide 10_1_Merging	Yellow 1	116.47	565.51	1588.09	6.96	8.48	7.27	7.89	245.34	0.47	8.67	Acinar only
122	Acinar branching	0	4	p14 slide 10_1_Merging	Yellow 2	357.36	673.04	1594.29	7.42	9.69	10.9	9.86	488.31	0.499	11.31	Acinar only
122	Acinar branching	0	6	p14 slide 10_1_Merging	Yellow 3	84.64	642.02	1602.78	6.47	7.87	6.06	7.89	227.53	0.41	8.47	Acinar only
122	Acinar branching	0	8	p14 slide 10_1_Merging	Yellow 4	114.3	602.52	1689.85	7.98	5.45	9.69	9.86	240.99	0.473	9.37	Acinar only
122	Acinar branching	0	10	p14 slide 10_1_Merging	Yellow 5	110.68	677.49	1555.2	8.21	6.66	9.69	7.89	266.68	0.418	9.1	Acinar only
122	Acinar branching	0	12	p14 slide 10_1_Merging	Yellow 6	217543	610.03	1581.84	17.61	146.56	248.32	37.47	128134	0.137	247.88	Acinar only
123	Acinar only	0	2	p14 slide 10_1_Merging	Yellow 1	1042.42	1452.03	1163.44	3.67	14.54	19.99	11.83	1120.53	0.444	21.41	Acinar only
123	Acinar only	0	4	p14 slide 10_1_Merging	Yellow 2	125.15	1451.48	1184.79	2.12	6.66	6.06	7.89	214.15	0.565	7.33	Acinar only
123	Acinar only	0	6	p14 slide 10_1_Merging	Yellow 3	77.4	1467.94	1211.93	2.43	5.45	7.87	7.89	167.3	0.525	7.37	Acinar only
123	Acinar only	0	8	p14 slide 10_1_Merging	Yellow 4	1119.1	1464.56	1251.35	5.7	10.9	19.38	15.78	994.24	0.524	20.13	Acinar only
123	Acinar only	0	10	p14 slide 10_1_Merging	Yellow 5	237.28	1457.76	1269.75	2.69	7.87	9.69	7.89	365.2	0.508	10.3	Acinar only
123	Acinar only	0	12	p14 slide 10_1_Merging	Yellow 6	88.25	1423.69	1316.13	2.89	7.27	6.06	5.92	168.87	0.568	6.85	Acinar only
123	Acinar only	0	14	p14 slide 10_1_Merging	Yellow 7	1135.74	1433.3	1132.86	3.94	24.83	19.38	9.86	1419.21	0.371	24.91	Acinar only
123	Acinar only	0	16	p14 slide 10_1_Merging	Yellow 8	1479.35	1429.23	1164.09	3.6	19.99	22.41	11.83	1553.57	0.404	22.1	Acinar only
123	Acinar only	0	18	p14 slide 10_1_Merging	Yellow 9	758.12	1478.48	1249.87	4.68	13.32	17.56	11.83	855.38	0.47	18.81	Acinar only
123	Acinar only	0	20	p14 slide 10_1_Merging	Yellow 10	13795.2	1438.95	1320.99	8.32	41.79	61.78	21.69	8506.93	0.327	63.51	Acinar only
124	Acinar only	0	2	p14 slide 10_1_Merging	Yellow 1	332.04	1702.49	408.33	8.6	7.87	10.9	11.83	423.38	0.548	10.55	Acinar only
125	Acinar only	0	2	p14 slide 10_1_Merging	Yellow 1	220.64	2011.46	521.71	4.69	14.54	4.85	9.86	420.77	0.42	14.39	Acinar only
125	Acinar only	0	4	p14 slide 10_1_Merging	Yellow 2	638.76	2026.97	486.21	15.36	10.9	15.14	15.78	736.97	0.487	16.72	Acinar only
126	Acinar majority branching	1	2	p14 slide 10_1_Merging	Yellow 1	295.87	1576.07	528.85	2.64	7.87	11.51	9.86	451.64	0.475	11.49	Acinar only
126	Acinar majority branching	1	4	p14 slide 10_1_Merging	Yellow 2	185.91	1507.1	532.85	3.48	9.08	10.3	11.83	417.97	0.377	11.84	Acinar only
126	Acinar majority branching	1	6	p14 slide 10_1_Merging	Yellow 3	78.85	1443.66	594.5	2.62	8.48	6.66	7.89	260.24	0.342	9.58	Acinar only
126	Acinar majority branching	1	8	p14 slide 10_1_Merging	Yellow 4	353.74	1568.73	582.35	5.02	9.08	12.72	11.83	611.36	0.396	12.8	Ductal only
126	Acinar majority branching	1	10	p14 slide 10_1_Merging	Yellow 5	336.38	1579.15	595.11	6.97	18.77	12.11	11.83	759.18	0.308	20.41	Acinar only
126	Acinar majority branching	1	12	p14 slide 10_1_Merging	Yellow 6	167.83	1505.62	562.27	4.23	6.66	13.32	11.83	527.32	0.279	13.37	Ductal only
126	Acinar majority branching	1	14	p14 slide 10_1_Merging	Yellow 7	177.96	1565.65	593.01	12.28	6.66	10.3	13.81	367.97	0.416	11.12	Acinar only
126	Acinar majority branching	1	16	p14 slide 10_1_Merging	Yellow 8	129.49	1504.26	594.14	9.68	10.3	11.51	9.86	393.1	0.315	11.76	Ductal only
126	Acinar majority branching	1	18	p14 slide 10_1_Merging	Yellow 9	1253.65	1522.65	552.79	4.27	22.41	22.41	17.75	2722.55	0.207	26.12	Acinar only
126	Acinar majority branching	1	20	p14 slide 10_1_Merging	Yellow 10	1358.55	1536.29	573.81	8.11	46.03	20.59	19.72	2709.98	0.219	45.59	Ductal only
126	Acinar majority branching	1	22	p14 slide 10_1_Merging	Yellow 11	1453.31	1473.5	592.69	14.49	22.41	16.35	17.75	2013.82	0.308	21.93	Acinar only
126	Acinar majority branching	1	24	p14 slide 10_1_Merging	Yellow 12	45970.6	1463.84	547.49	19.14	105.99	75.71	41.42	43568.6	0.142	108.55	Acinar majority with ductal component
127	Islet only	0	2	p14 slide 10_1_Merging	Cyan 1	132.38	455.7	1226.35	10.28	7.87	5.45	11.83	300.52	0.418	8.14	Islet only
127	Islet only	0	4	p14 slide 10_1_Merging	Cyan 2	352.3	428.35	1236.81	13.09	11.51	9.08	17.75	792.82	0.304	11.31	Islet only
127	Islet only	0	6	p14 slide 10_1_Merging	Cyan 3	84.64	425.42	1218.77	11.26	5.45	8.48	9.86	247.8	0.376	8.83	Islet only
127	Islet only	0	8	p14 slide 10_1_Merging	Cyan 4	574.38	408.91	1237.9	21.4	22.41	15.75	17.75	1545.14	0.216	24.46	Islet only
128	Acinar only	1	6	p14 slide 10_1_Merging	Cyan 3	392.08	768.93	1628.79	22.69	7.27	15.14	15.78	651.55	0.398	14.72	Acinar only
128	Acinar only	1	8	p14 slide 10_1_Merging	Cyan 4	1868.54	802.57	1633.16	22.27	46.03	23.62	25.64	3355.05	0.219	46.27	Acinar only
129	Tripotent	0	2	p14 slide 10_1_Merging	Cyan 1	185.91	757.53	1437.76	23.41	9.69	10.3	11.83	335.33	0.47	10.48	Acinar only
129	Tripotent	0	4	p14 slide 10_1_Merging	Cyan 2	125.87	727.55	1425.45	26.69	8.48	10.3	11.83	345.74	0.351	10.54	Acinar only
129	Tripotent	0	6	p14 slide 10_1_Merging	Cyan 3	1263.06	748.33	1441.85	24.46	15.14	28.47	17.75	2100.74	0.269	27.99	Mixed (ductal, acinar)
129	Tripotent	0	8	p14 slide 10_1_Merging	Cyan 4	1864.2	730.78	1450.16	26.32	16.96	27.86	19.72	2775.22	0.264	27.57	Ductal only
130	Islet only	0	2	p14 slide 10_1_Merging	Cyan 1	2620.88	907.7	1138.3	16.13	23.01	27.86	21.69	3497.45	0.263	29.65	Islet only
131	Acinar only	0	2	p14 slide 10_1_Merging	Cyan 1	478.89	1021.68	1577.67	8.85	14.54	18.78	15.78	821.55	0.36	20.41	Acinar only
131	Acinar only	0	4	p14 slide 10_1_Merging	Cyan 2	2228.07	1057.32	1574.56	7.5	23.01	19.38	17.75	2384.41	0.346	24.34	Acinar only
131	Acinar only	0	6	p14 slide 10_1_Merging	Cyan 3	1072.08	1058.14	1671.67	9.55	13.32	15.14	21.69	1239.84	0.409	17.66	Acinar only
131	Acinar only	0	8	p14 slide 10_1_Merging	Cyan 4	97.66	1077.57	1670.76	11.16	7.27	5.45	11.83	231.66	0.443	8.09	Acinar only
131	Acinar only	0	10	p14 slide 10_1_Merging	Cyan 5	4014.87	1022.58	1539.07	12.3	21.8	35.13	25.64	4009.79	0.305	36.67	Acinar only
131	Acinar only	0	12	p14 slide 10_1_Merging	Cyan 6	2557.22	992.09	1539.83	18.67	15.75	19.38	19.72	1838.05	0.492	21.01	Acinar only
131	Acinar only	0	14	p14 slide 10_1_Merging	Cyan 7	3211.17	1052.78	1691.66	8.4	21.2	26.04	21.69	3363.84	0.313	28.73	Acinar only
131	Acinar only	0	16	p14 slide 10_1_Merging	Cyan 8	2609.3	932.74	1475.26	17.87	16.96	24.23	19.72	2595.11	0.353	24.35	Acinar only
131	Acinar only	0	18	p14 slide 10_1_Merging	Cyan 9	1285.48	867.01	1465.08	22.92	20.59	17.56	15.78	1487.28	0.384	20.41	Acinar only
131	Acinar only	0	20	p14 slide 10_1_Merging	Cyan 10	7197.83	935.81	1506.36	20.7	30.28	27.86	23.67	4813.49	0.375	30.69	Acinar only
131	Acinar only	0	22	p14 slide 10_1_Merging	Cyan 11	405.83	880.9	1491.61	26.22	16.96	10.3	11.83	776.08	0.342	16.57	Acinar only
131	Acinar only	0	24	p14 slide 10_1_Merging	Cyan 12	6012.9	1078.6	1654.29	15.03	24.83	26.04	29.58	4684.59	0.341	34.65	Acinar only
131	Acinar only	0	26	p14 slide 10_1_Merging	Cyan 13	6658.18	899.89	1485.08	22.42	28.46	35.13	29.58	4640.03	0.369	41.9	Acinar only
131	Acinar only	0	28	p14 slide 10_1_Merging	Cyan 14	18765	1012.68	1631.94	24.82	53.9	47.85	29.58	12752.6	0.268	55.15	Acinar only
132	Ductal branching	1	2	p14 slide 10_1_Merging	Cyan 1	371.83	1217.66	861.16	4.72	13.32	6.66	11.83	457.84	0.546	13.37	Ductal only
132	Ductal branching	1	4	p14 slide 10_1_Merging	Cyan 2	109.96	1085.81	861.54	6.5	7.87	5.45	9.86	259.73	0.427	7.29	Ductal only
132	Ductal branching	1	6	p14 slide 10_1_Merging	Cyan 3	286.47	1109.94	863.51	6.27	12.11	9.08	9.86	494.09	0.425	12.15	Ductal only
132	Ductal branching	1	8	p14 slide 10_1_Merging	Cyan 4	724.85	1241.61	931.31	5.98	15.14	22.41	15.78	1259.46	0.31	23.18	Ductal only
132	Ductal branching	1	12	p14 slide 10_1_Merging	Cyan 6	89.7	1301.48	1009.21	7.92	3.63	10.3	7.89	203.92	0.475	10.18	Ductal only
132	Ductal branching	1	16	p14 slide 10_1_Merging	Cyan 8	74.51	1365.98	1062.3	8.12	6.66	6.06	7.89	205	0.418	6.77	Ductal only
132	Ductal branching	1	22	p14 slide 10_1_Merging	Cyan 11	818.17	1111.98	946.12	10.03	17.56	13.32	15.78	1139.33	0.371	18.21	Ductal only
132	Ductal branching	1	76	p14 slide 10_1_Merging	Cyan 38	9093.86	1347.82	1067.48	14.83	43.61	68.44	29.58	10034.4	0.21	71.52	Ductal only
132	Ductal branching	1	98	p14 slide 10_1_Merging	Cyan 49	3621.34	1230.61	1058	21.21	32.7	45.42	33.53	5529.35	0.206	50.81	Ductal only
132	Ductal branching	1	100	p14 slide 10_1_Merging	Cyan 50	1174.08	1239	1011.51	12.03	13.32	15.75	29.58	1554.46	0.346	23.53	Ductal only
132	Ductal branching	1	102	p14 slide 10_1_Merging	Cyan 51	214.85	1247.62	1141.38	22.05	12.72	7.87	11.83	455.24	0.381	12.87	Ductal only
132	Ductal branching	1	104	p14 slide 10_1_Merging	Cyan 52	8964.38	1301.95	1042.13	17.49	58.75	61.17	29.58	11426.8	0.183	72.35	Ductal only
132	Ductal branching	1	106	p14 slide 10_1_Merging	Cyan 53	393.53	1266.06	1108.8	31.36	9.69	13.93	13.81	692.64	0.375	14.9	Ductal only
132	Ductal branching	1	108	p14 slide 10_1_Merging	Cyan 54	28858.6	1275.37	1098.21	24.07	92.66	136.27	37.47	32271.3	0.141	137.18	Ductal only
133	Acinar only	0	2	p14 slide 10_1_Merging	Cyan 1	4121.93	1456.17	1203.04	9.54	19.99	21.2	21.69	2561.52	0.485	21.8	Acinar only
133	Acinar only	0	4	p14 slide 10_1_Merging	Cyan 2	5719.93	1436.74	1226.25	8.54	32.1	19.99	23.67	4098.98	0.377	32.5	Acinar only
133	Acinar only	0	6	p14 slide 10_1_Merging	Cyan 3	1339.01	1453.28	1244.31	8.34	18.17	16.96	15.78	1527.76	0.385	19.69	Acinar only
134	Acinar branching	1	2	p14 slide9_2_Merging	Green 1	201.49	216.12	891.45	15.55	6.06	5.45	23.71	402.08	0.413	22.02	Acinar only
134	Acinar branching	1	4	p14 slide9_2_Merging	Green 2	128.29	253.54	952.41	21.51	5.45	6.06	17.78	297.5	0.413	8.08	Acinar only
134	Acinar branching	1	6	p14 slide9_2_Merging	Green 3	147.13	242.46	869.19	15.86	6.06	8.48	17.78	407.94	0.33	8.83	Acinar only
134	Acinar branching	1	8	p14 slide9_2_Merging	Green 4	400.08	232.03	847.17	18.47	7.87	8.48	25.69	749.3	0.35	20.85	Acinar only
134	Acinar branching	1	10	p14 slide9_2_Merging	Green 5	575.48	373.37	848.05	18.02	8.48	9.08	29.64	964.67	0.347	17.92	Acinar only
134	Acinar branching	1	12	p14 slide9_2_Merging	Green 6	339.2	300.87	873.3	22.36	8.48	7.27	23.71	637.19	0.369	12.56	Acinar only
134	Acinar branching	1	14	p14 slide9_2_Merging	Green 7	183.37	221.03	886.16	15.52	8.48	7.27	17.78	562.54	0.277	10.06	Acinar only
134	Acinar branching	1	16	p14 slide9_2_Merging	Green 8	381.24	279.02	903.06	23.25	8.48	7.87	25.69	617.74	0.412	9.47	Acinar only
134	Acinar branching	1	18	p14 slide9_2_Merging	Green 9	133.36	374.64	926.12	26.01	6.06	6.06	13.83	328.11	0.385	7.96	Acinar only
134	Acinar branching	1	20	p14 slide9_2_Merging	Green 10	88.42	482.14	898.35	25.69	5.45	6.66	15.81	233.13	0.412	8.5	Acinar only
134	Acinar branching	1	22	p14 slide9_2_Merging	Green 11	124.66	249.93	977.05	22.68	5.45	7.87	15.81	381.69	0.316	12.28	Acinar only
134	Acinar branching	1	24	p14 slide9_2_Merging	Green 12	86.97	483.17	888.14	27.09	4.85	5.45	17.78	276.91	0.343	9.58	Acinar only
134	Acinar branching	1	26	p14 slide9_2_Merging	Green 13	527.65	364.75	894.34	28.01	8.48	7.87	29.64	888.45	0.355	27.89	Acinar only
134	Acinar branching	1	28	p14 slide9_2_Merging	Green 14	115.97	532.58	844.51	22.76	7.27	6.06	17.78	411.57	0.279	7.65	Acinar only
134	Acinar branching	1	30	p14 slide9_2_Merging	Green 15	558.09	246.62	907.49	31.73	9.69	8.48	23.71	905.34	0.362	19.81	Acinar only
134	Acinar branching	1	32	p14 slide9_2_Merging	Green 16	124.66	266.19	907.49	29.65	6.06	6.06	13.83	288.87	0.418	6.84	Acinar only
134	Acinar branching	1	34	p14 slide9_2_Merging	Green 17	727.69	535.05	859.9	23.03	7.27	13.32	25.69	1183.16	0.331	14.05	Acinar only
134	Acinar branching	1	36	p14 slide9_2_Merging	Green 18	6034.6	339.42	869.27	22	39.97	32.1	49.4	9444.99	0.17	44.4	Acinar only
134	Acinar branching	1	38	p14 slide9_2_Merging	Green 19	495.76	334.67	880.96	35.95	8.48	8.48	27.66	865.3	0.35	19.3	Acinar only
134	Acinar branching	1	40	p14 slide9_2_Merging	Green 20	339.93	477.41	889.1	28.24	7.87	7.87	25.69	796.27	0.296	11.42	Acinar only
134	Acinar branching	1	42	p14 slide9_2_Merging	Green 21	335.58	523.32	895.12	31.36	9.08	9.69	23.71	914.4	0.255	12.77	Acinar only
134	Acinar branching	1	44	p14 slide9_2_Merging	Green 22	1204.6	354.68	891.74	27.04	10.9	13.93	33.59	2000.08	0.274	23.19	Acinar only
134	Acinar branching	1	46	p14 slide9_2_Merging	Green 23	197.14	364.9	908.98	22.08	6.06	5.45	23.71	393.41	0.416	18.44	Acinar only
134	Acinar branching	1	48	p14 slide9_2_Merging	Green 24	97.12	227.91	911.7	32.91	6.66	4.85	17.78	289.94	0.352	8.5	Acinar only
134	Acinar branching	1	50	p14 slide9_2_Merging	Green 25	163.8	260.12	911.63	34.22	6.66	6.66	19.76	460.81	0.314	15.21	Acinar only
134	Acinar branching	1	52	p14 slide9_2_Merging	Green 26	331.95	368.15	928.92	28.21	6.66	7.87	25.69	581.43	0.399	18.76	Acinar only
134	Acinar branching	1	54	p14 slide9_2_Merging	Green 27	271.07	483.62	908.1	35.34	6.66	6.66	21.74	541.48	0.374	16.81	Acinar only
134	Acinar branching	1	56	p14 slide9_2_Merging	Green 28	252.95	556.82	949.43	38.56	8.48	6.06	23.71	591.96	0.327	15.86	Acinar only
134	Acinar branching	1	58	p14 slide9_2_Merging	Green 29	935.7	347.62	899.23	21.77	10.3	9.69	35.57	1234.8	0.375	32.19	Acinar only
134	Acinar branching	1	60	p14 slide9_2_Merging	Green 30	337.03	355.21	903.43	26.8	7.27	7.87	21.74	582.96	0.402	11.07	Acinar only
134	Acinar branching	1	62	p14 slide9_2_Merging	Green 31	1132.12	462.91	907.84	28.62	17.56	14.54	33.59	2331.72	0.225	18.45	Acinar only
134	Acinar branching	1	64	p14 slide9_2_Merging	Green 32	2193.21	358.97	917.73	28.39	12.72	20.59	35.57	3079.5	0.265	22.33	Acinar only
134	Acinar branching	1	66	p14 slide9_2_Merging	Green 33	342.83	442.1	910.81	30.16	9.08	10.9	19.76	870.62	0.272	14.47	Acinar only
134	Acinar branching	1	68	p14 slide9_2_Merging	Green 34	281.94	475.47	909.7	32.71	9.08	13.32	21.74	799.19	0.26	12.87	Acinar only
134	Acinar branching	1	70	p14 slide9_2_Merging	Green 35	426.18	267.58	945.14	25.44	9.69	9.69	25.69	854.6	0.32	15.36	Acinar only
134	Acinar branching	1	72	p14 slide9_2_Merging	Green 36	402.98	490.15	944.65	33.79	9.69	7.27	27.66	747.63	0.353	10.07	Acinar only
134	Acinar branching	1	74	p14 slide9_2_Merging	Green 37	171.05	335.57	891.73	40.21	5.45	6.66	19.76	440.6	0.338	18.64	Acinar only
134	Acinar branching	1	76	p14 slide9_2_Merging	Green 38	208.74	452.82	904.35	37.59	7.87	6.06	19.76	475.74	0.358	9.46	Acinar only
134	Acinar branching	1	78	p14 slide9_2_Merging	Green 39	223.24	540.08	910.16	40.64	5.45	7.27	23.71	495.67	0.359	22.05	Acinar only
134	Acinar branching	1	80	p14 slide9_2_Merging	Green 40	735.66	260.95	936.56	30.85	18.77	7.87	27.66	1573.5	0.25	18.37	Acinar only
134	Acinar branching	1	82	p14 slide9_2_Merging	Green 41	150.76	537.01	962.91	38.51	4.85	6.06	17.78	334.92	0.409	6.24	Acinar only
134	Acinar branching	1	84	p14 slide9_2_Merging	Green 42	134.81	241.61	858.48	37.06	12.11	7.27	19.76	478.18	0.266	12.88	Acinar only
134	Acinar branching	1	86	p14 slide9_2_Merging	Green 43	77.55	465.65	882.05	37.21	4.24	4.85	19.76	259.33	0.339	17.96	Acinar only
134	Acinar branching	1	88	p14 slide9_2_Merging	Green 44	3137.61	538.47	921.8	33.38	24.83	22.41	39.52	5476.28	0.189	26.45	Acinar only
134	Acinar branching	1	90	p14 slide9_2_Merging	Green 45	99.3	295.74	969.26	40.2	6.06	6.66	13.83	328.35	0.316	7.46	Acinar only
134	Acinar branching	1	92	p14 slide9_2_Merging	Green 46	305.14	226.34	854.5	43.16	7.27	10.9	19.76	859.57	0.255	10.91	Acinar only
134	Acinar branching	1	94	p14 slide9_2_Merging	Green 47	15700.4	237.49	877.71	22.97	43	51.48	57.3	23954.9	0.127	64.47	Acinar only
134	Acinar branching	1	96	p14 slide9_2_Merging	Green 48	299.34	285.26	966.27	38.16	9.08	7.27	21.74	742.16	0.292	9.43	Acinar only
134	Acinar branching	1	98	p14 slide9_2_Merging	Green 49	205.12	459.54	828.89	45.51	6.66	6.66	19.76	530.94	0.317	7.29	Acinar only
134	Acinar branching	1	100	p14 slide9_2_Merging	Green 50	157.28	520.17	910.5	45.37	5.45	7.27	21.74	411.94	0.342	11.98	Acinar only
134	Acinar branching	1	102	p14 slide9_2_Merging	Green 51	257.3	509.31	976.85	42.26	6.66	7.27	23.71	547.53	0.357	16.94	Acinar only
134	Acinar branching	1	104	p14 slide9_2_Merging	Green 52	81.9	464.73	835.64	50.66	4.85	7.27	17.78	281.46	0.324	13.33	Acinar only
134	Acinar branching	1	106	p14 slide9_2_Merging	Green 53	2674.47	333.94	905.56	37.07	18.17	13.93	43.47	3044.3	0.306	22.39	Acinar only
134	Acinar branching	1	108	p14 slide9_2_Merging	Green 54	1316.94	311.72	958.91	40.11	14.54	13.32	33.59	2319.4	0.251	18.39	Acinar only
134	Acinar branching	1	110	p14 slide9_2_Merging	Green 55	184.82	271.54	863.58	47	6.06	8.48	19.76	537.55	0.292	15.92	Acinar only
134	Acinar branching	1	112	p14 slide9_2_Merging	Green 56	1952.58	465.02	865.44	41.18	10.3	20.59	37.54	3473.42	0.218	20.41	Acinar only
134	Acinar branching	1	114	p14 slide9_2_Merging	Green 57	13786.2	293.61	861.42	24.58	36.34	53.3	55.33	21384.6	0.13	54.56	Acinar only
134	Acinar branching	1	116	p14 slide9_2_Merging	Green 58	93.5	523.19	917.11	46.73	6.06	5.45	13.83	283.18	0.352	9.45	Acinar only
134	Acinar branching	1	118	p14 slide9_2_Merging	Green 59	216.71	572.82	949.18	52.68	6.66	9.08	19.76	573.7	0.304	15.03	Acinar only
134	Acinar branching	1	120	p14 slide9_2_Merging	Green 60	90.6	520.13	967.87	50.74	4.85	6.66	15.81	261.85	0.373	10.07	Acinar only
134	Acinar branching	1	122	p14 slide9_2_Merging	Green 61	255.13	262.02	840.91	54.63	9.69	6.66	19.76	682.63	0.285	9.38	Acinar only
134	Acinar branching	1	124	p14 slide9_2_Merging	Green 62	10414.5	480.71	849.36	40.16	31.49	36.94	45.45	14303.3	0.161	37.68	Acinar only
134	Acinar branching	1	126	p14 slide9_2_Merging	Green 63	89.15	358.53	880.59	53.35	6.06	5.45	19.76	289.41	0.333	16.4	Acinar only
134	Acinar branching	1	128	p14 slide9_2_Merging	Green 64	20028.8	262.26	838.11	34.52	83.58	41.79	69.16	32747.1	0.109	92.48	Acinar only
134	Acinar branching	1	130	p14 slide9_2_Merging	Green 65	578.38	562.71	951.32	54.3	9.08	12.11	33.59	1262.6	0.266	13.4	Acinar only
134	Acinar branching	1	132	p14 slide9_2_Merging	Green 66	77745.3	426.06	856.06	37.14	91.45	89.64	73.11	104735	0.0841	109.73	Acinar only
135	Acinar only	0	2	p14 slide9_2_Merging	Green 1	708.12	1617.74	499.87	59.1	8.48	9.08	33.59	1030.11	0.373	30.26	Acinar only
136	Tripotent	1	2	p14 slide9_2_Merging	Green 1	237.01	796.71	1359.3	44.27	6.66	6.06	23.71	465.8	0.398	21.82	Acinar only
136	Tripotent	1	4	p14 slide9_2_Merging	Green 2	624.77	701.09	1536.58	46.55	15.14	6.66	23.71	1045.57	0.338	16.64	Ductal only
136	Tripotent	1	8	p14 slide9_2_Merging	Green 4	176.85	833.1	1284.24	47.61	6.06	6.66	19.76	363.81	0.419	8.83	Ductal only
136	Tripotent	1	10	p14 slide9_2_Merging	Green 5	647.96	838.78	1353.88	55.34	9.08	7.87	31.62	960.81	0.377	22.81	Acinar only
136	Tripotent	1	12	p14 slide9_2_Merging	Green 6	147.86	807.83	1370.3	49.13	6.06	7.27	15.81	433.23	0.312	8.92	Acinar only
136	Tripotent	1	14	p14 slide9_2_Merging	Green 7	102.2	838.32	1537.24	48.91	5.45	6.66	17.78	346.47	0.305	10.12	Ductal only
136	Tripotent	1	16	p14 slide9_2_Merging	Green 8	110.17	778.18	1355.5	54.57	4.85	4.24	15.81	275.07	0.404	12.61	Acinar only
136	Tripotent	1	18	p14 slide9_2_Merging	Green 9	528.37	826.62	1358.86	47.76	9.69	7.27	29.64	932.54	0.339	13.76	Acinar only
136	Tripotent	1	20	p14 slide9_2_Merging	Green 10	503	822.63	1372.33	52.96	8.48	10.9	25.69	948.59	0.322	15.75	Acinar only
136	Tripotent	1	22	p14 slide9_2_Merging	Green 11	500.1	820.63	1553.1	51.32	9.69	12.11	21.74	1082.68	0.281	14.08	Islet only
136	Tripotent	1	24	p14 slide9_2_Merging	Green 12	1041.52	890.03	1299.66	57.19	10.3	12.72	35.57	1442.88	0.344	15.74	Acinar only
136	Tripotent	1	26	p14 slide9_2_Merging	Green 13	160.9	773.53	1348.4	58.16	6.06	5.45	17.78	395.85	0.361	12.95	Acinar only
136	Tripotent	1	28	p14 slide9_2_Merging	Green 14	1057.47	754.48	1512.86	61.96	13.32	7.87	37.54	1421.78	0.353	18.88	Ductal only
136	Tripotent	1	30	p14 slide9_2_Merging	Green 15	155.1	814.96	1344.43	53.47	7.27	6.06	19.76	407.33	0.343	10.41	Acinar only
136	Tripotent	1	32	p14 slide9_2_Merging	Green 16	974.84	800.49	1352.96	58.65	12.72	10.3	31.62	1507.94	0.315	24.53	Acinar only
136	Tripotent	1	34	p14 slide9_2_Merging	Green 17	1353.91	765.79	1598.38	56.23	12.11	10.3	41.5	1726.66	0.343	27.67	Acinar only
136	Tripotent	1	38	p14 slide9_2_Merging	Green 19	141.33	852.81	1502.92	60.53	5.45	7.27	17.78	410.26	0.32	7.96	Islet only
136	Tripotent	1	40	p14 slide9_2_Merging	Green 20	1356.81	768.17	1583.75	60.94	11.51	10.3	37.54	1805.72	0.328	34.38	Acinar only
136	Tripotent	1	42	p14 slide9_2_Merging	Green 21	1661.22	991.16	1650.34	58.32	15.75	10.3	37.54	2311.82	0.293	17.05	Acinar only
136	Tripotent	1	44	p14 slide9_2_Merging	Green 22	84.8	856.15	1275.39	64.68	4.85	4.24	17.78	253.78	0.368	10.95	Acinar only
136	Tripotent	1	46	p14 slide9_2_Merging	Green 23	227.58	865.16	1329.6	70.12	6.66	4.85	23.71	432.49	0.417	21.78	Acinar only
136	Tripotent	1	48	p14 slide9_2_Merging	Green 24	2225.83	885.91	1529.25	64.43	16.35	15.14	43.47	2614.06	0.315	33.55	Islet only
136	Tripotent	1	50	p14 slide9_2_Merging	Green 25	263.82	1011.16	1896.36	66.55	10.9	5.45	21.74	623.63	0.319	13.2	Acinar only
136	Tripotent	1	52	p14 slide9_2_Merging	Green 26	237.73	842.3	1277.9	67.24	6.66	7.27	19.76	594.1	0.312	10.41	Ductal only
136	Tripotent	1	54	p14 slide9_2_Merging	Green 27	126.84	840.64	1285.04	69.54	5.45	6.06	15.81	351.52	0.347	7.16	Ductal only
136	Tripotent	1	58	p14 slide9_2_Merging	Green 29	84.8	845.13	1508.52	61.51	5.45	5.45	15.81	287.75	0.324	6.51	Islet only
136	Tripotent	1	62	p14 slide9_2_Merging	Green 31	417.48	727.94	1399.62	65.07	8.48	8.48	25.69	848.56	0.318	14.63	Acinar only
136	Tripotent	1	64	p14 slide9_2_Merging	Green 32	1029.93	746.28	1528.95	55.26	12.11	9.69	37.54	1336.38	0.369	16.47	Acinar only
136	Tripotent	1	66	p14 slide9_2_Merging	Green 33	97.85	1024.52	1893.04	63.95	5.45	6.06	17.78	294.9	0.348	6.76	Acinar only
136	Tripotent	1	68	p14 slide9_2_Merging	Green 34	986.44	925.04	1306.68	66.65	14.54	21.2	29.64	1816.97	0.264	25.23	Acinar only
136	Tripotent	1	70	p14 slide9_2_Merging	Green 35	379.79	738	1393.42	64.74	9.08	9.08	29.64	949.46	0.267	15.47	Acinar only
136	Tripotent	1	72	p14 slide9_2_Merging	Green 36	1748.92	870.5	1553.61	48.89	12.72	11.51	41.5	1784.17	0.393	29.57	Islet only
136	Tripotent	1	74	p14 slide9_2_Merging	Green 37	89.87	729.98	1393.78	70.02	6.06	4.24	17.78	283.48	0.342	11.02	Acinar only
136	Tripotent	1	76	p14 slide9_2_Merging	Green 38	100.02	853.09	1266.7	68.3	5.45	4.85	15.81	273.43	0.381	11.02	Acinar only
136	Tripotent	1	78	p14 slide9_2_Merging	Green 39	273.97	1005.23	1870.42	72.83	7.27	8.48	21.74	607.46	0.336	12.04	Acinar only
136	Tripotent	1	80	p14 slide9_2_Merging	Green 40	4313.22	917.94	1288.19	59.29	26.04	23.01	49.4	4929.19	0.26	33.19	Acinar only
137	Acinar only	1	2	p14 slide9_2_Merging	Yellow 1	2670.12	1580.27	1183.14	27.13	14.54	17.56	27.66	1601.53	0.581	19.12	Acinar only
137	Acinar only	1	4	p14 slide9_2_Merging	Yellow 2	181.92	1409.8	1261.27	42.84	5.45	6.66	11.86	254.18	0.611	8.5	Acinar only
137	Acinar only	1	6	p14 slide9_2_Merging	Yellow 3	37504.2	1568.99	1082.33	48.87	56.93	47.24	47.42	13764.7	0.394	62.23	Acinar only
137	Acinar only	1	8	p14 slide9_2_Merging	Yellow 4	189.17	1425.19	1102.36	59.02	6.06	4.85	15.81	259.48	0.614	6.08	Acinar only
137	Acinar only	1	10	p14 slide9_2_Merging	Yellow 5	1203.15	1478.5	1235.23	62.34	15.14	8.48	25.69	1028.62	0.532	16.59	Acinar only
137	Acinar only	1	12	p14 slide9_2_Merging	Yellow 6	53720.7	1536.94	1156.46	49.86	67.83	43	61.26	17407.2	0.396	77.29	Acinar only
137	Acinar only	1	14	p14 slide9_2_Merging	Yellow 7	8455.39	1446.4	1080.1	59.74	37.55	29.68	39.52	4814.71	0.417	43.41	Acinar only
137	Acinar only	1	16	p14 slide9_2_Merging	Yellow 8	1352.46	1447.47	1103.42	58.48	15.14	11.51	27.66	1171.86	0.505	17.3	Acinar only
137	Acinar only	1	18	p14 slide9_2_Merging	Yellow 9	1647.45	1475.6	1217.99	67.57	12.11	12.11	27.66	1211.93	0.557	14.29	Acinar only
137	Acinar only	1	20	p14 slide9_2_Merging	Yellow 10	81753.3	1566.04	1223.05	42.33	101.14	75.1	69.16	31724.5	0.287	113.22	Acinar only
137	Acinar only	1	22	p14 slide9_2_Merging	Yellow 11	1031.38	1610.09	1336.83	68.24	9.08	9.69	25.69	824.82	0.599	13.54	Acinar only
137	Acinar only	1	24	p14 slide9_2_Merging	Yellow 12	1235.04	1624.45	1340.77	67.33	10.3	10.9	23.71	956.06	0.582	12.41	Acinar only
137	Acinar only	1	26	p14 slide9_2_Merging	Yellow 13	1298.82	1616.83	1367.1	69.61	12.11	10.9	23.71	993.57	0.579	12.07	Acinar only
137	Acinar only	1	28	p14 slide9_2_Merging	Yellow 14	23104.1	1515.66	1068.58	56.1	67.22	35.73	43.47	11915	0.329	68.54	Acinar only
137	Acinar only	1	30	p14 slide9_2_Merging	Yellow 15	27587.7	1461.09	1127.59	61.93	51.48	56.93	39.52	11395.2	0.387	64.86	Acinar only
137	Acinar only	1	32	p14 slide9_2_Merging	Yellow 16	22173.5	1595.67	1397.21	64.18	21.2	64.2	41.5	9296.23	0.411	64.84	Acinar only
137	Acinar only	1	34	p14 slide9_2_Merging	Yellow 17	2858.57	1567.45	1130.44	62.59	18.17	12.11	31.62	1801.6	0.541	18.78	Acinar only
137	Acinar only	1	36	p14 slide9_2_Merging	Yellow 18	11289.3	1513.39	1278.69	65.61	24.23	34.52	35.57	5072.14	0.48	35.68	Acinar only
137	Acinar only	1	38	p14 slide9_2_Merging	Yellow 19	33691.1	1546.36	1341.16	58.99	44.82	43	53.35	11533.7	0.437	46.59	Acinar only
137	Acinar only	1	40	p14 slide9_2_Merging	Yellow 20	486.33	1606.03	1199.82	70.58	7.87	7.87	19.76	534.28	0.56	9.06	Acinar only
137	Acinar only	1	42	p14 slide9_2_Merging	Yellow 21	445.02	1426.71	1264.33	71.36	7.87	10.3	15.81	501.72	0.562	10.18	Acinar only
137	Acinar only	1	44	p14 slide9_2_Merging	Yellow 22	2767.97	1531.77	1297.18	70.6	14.54	19.99	21.74	2006.83	0.475	20.23	Acinar only
137	Acinar only	1	46	p14 slide9_2_Merging	Yellow 23	3874.72	1537.19	1270.54	67.59	24.23	15.14	31.62	2292.06	0.52	24.7	Acinar only
137	Acinar only	1	48	p14 slide9_2_Merging	Yellow 24	19942.6	1442.06	1272.88	54.42	49.06	50.87	47.42	9712.31	0.366	59.47	Acinar only
137	Acinar only	1	50	p14 slide9_2_Merging	Yellow 25	214.54	1550.05	1303.33	73	9.69	6.66	11.86	416.07	0.417	12.28	Acinar only
137	Acinar only	1	52	p14 slide9_2_Merging	Yellow 26	4911.9	1593.28	1338.26	68.01	24.83	24.83	33.59	3468.48	0.403	29.77	Acinar only
138	Acinar branching	1	2	p14 slide9_2_Merging	Yellow 1	233.38	530.38	1498.55	26.09	7.27	4.24	15.81	317.66	0.577	9.1	Acinar only
138	Acinar branching	1	4	p14 slide9_2_Merging	Yellow 2	1027.03	537.77	1456.81	27.77	13.93	9.69	23.71	896.6	0.549	16.63	Acinar only
138	Acinar branching	1	6	p14 slide9_2_Merging	Yellow 3	805.24	529.78	1472.07	29.33	9.69	12.11	21.74	774.12	0.541	12.64	Acinar only
138	Acinar branching	1	8	p14 slide9_2_Merging	Yellow 4	2433.12	563.33	1515.98	29.37	15.75	13.32	29.64	1575.42	0.555	21.97	Acinar only
138	Acinar branching	1	10	p14 slide9_2_Merging	Yellow 5	2125.81	616.06	1485.34	45.77	12.11	12.11	31.62	1294.82	0.617	14.96	Acinar only
138	Acinar branching	1	12	p14 slide9_2_Merging	Yellow 6	102.2	564.01	1370.74	45.42	4.24	4.24	13.83	178.89	0.591	7.19	Acinar only
138	Acinar branching	1	14	p14 slide9_2_Merging	Yellow 7	81.18	503.51	1417.39	45.06	4.24	4.24	11.86	172.96	0.524	5.13	Acinar only
138	Acinar branching	1	16	p14 slide9_2_Merging	Yellow 8	19267.1	674.11	1381.05	48.94	38.76	42.4	47.42	9723.14	0.357	46.61	Acinar only
138	Acinar branching	1	18	p14 slide9_2_Merging	Yellow 9	1100.96	484.25	1427.07	49.98	13.32	9.69	23.71	943.87	0.546	13.37	Acinar only
138	Acinar branching	1	20	p14 slide9_2_Merging	Yellow 10	79	467.73	1424.35	55.76	3.63	4.24	13.83	148.75	0.599	12.01	Acinar only
138	Acinar branching	1	22	p14 slide9_2_Merging	Yellow 11	206.56	511.94	1355.31	59.67	7.27	4.85	13.83	287.79	0.587	7.36	Acinar only
138	Acinar branching	1	24	p14 slide9_2_Merging	Yellow 12	94.95	458.76	1426.28	59.34	6.06	9.08	9.88	207.78	0.484	10.27	Acinar only
138	Acinar branching	1	26	p14 slide9_2_Merging	Yellow 13	34265.9	628.12	1358.09	50.63	64.8	61.17	51.38	18883.5	0.27	66.76	Acinar only
138	Acinar branching	1	28	p14 slide9_2_Merging	Yellow 14	408030	537.15	1464.06	44.12	158.67	202.29	75.09	142552	0.187	215.33	Acinar only
139	Acinar only	0	2	p14 slide9_2_Merging	Yellow 1	679.85	1897.78	351.11	53.84	9.69	9.69	21.74	696.25	0.537	10.61	Acinar only
139	Acinar only	0	4	p14 slide9_2_Merging	Yellow 2	2072.17	1922.32	404.94	53.92	16.96	13.93	29.64	1662.64	0.473	16.52	Acinar only
139	Acinar only	0	6	p14 slide9_2_Merging	Yellow 3	15215.5	1910.93	370.47	49.13	34.52	33.31	43.47	7564.53	0.393	41.16	Acinar only
139	Acinar only	0	8	p14 slide9_2_Merging	Yellow 4	10658	1944.13	394.1	50.45	32.7	26.65	39.52	5482.38	0.427	32.62	Acinar only
139	Acinar only	0	10	p14 slide9_2_Merging	Yellow 5	119566	1836.7	353.5	46.14	95.69	75.71	59.28	42829.8	0.274	98.35	Acinar only
139	Acinar only	0	12	p14 slide9_2_Merging	Yellow 6	25808.3	1834.69	436.11	45.41	44.21	32.1	55.33	10750.8	0.393	46.53	Acinar only
139	Acinar only	0	14	p14 slide9_2_Merging	Yellow 7	157.28	1817.09	418.96	65.13	6.66	5.45	13.83	280.92	0.502	6.32	Acinar only
140	Acinar only	0	2	p14 slide9_2_Merging	Yellow 1	750.88	2181.74	534.13	19.33	10.3	15.75	29.64	901.81	0.443	25	Acinar only
141	Acinar only	0	2	p14 slide9_2_Merging	Yellow 1	372.54	1989.83	676.92	67.59	8.48	6.66	17.78	408.23	0.613	9.93	Acinar only
142	Acinar majority branching	1	2	p14 slide9_2_Merging	Yellow 1	276.14	1636.21	565.5	34.05	8.48	6.66	17.78	474.54	0.432	10.5	Ductal only
142	Acinar majority branching	1	4	p14 slide9_2_Merging	Yellow 2	126.84	1687.7	523.33	32.5	8.48	6.06	13.83	301.69	0.405	10.98	Acinar only
142	Acinar majority branching	1	6	p14 slide9_2_Merging	Yellow 3	461.69	1519.51	664.77	38.8	10.3	8.48	21.74	700.76	0.412	11.61	Acinar only
142	Acinar majority branching	1	8	p14 slide9_2_Merging	Yellow 4	2041.01	1712.56	529.47	35.52	18.77	29.07	25.69	3183.43	0.244	29.5	Acinar only
142	Acinar majority branching	1	10	p14 slide9_2_Merging	Yellow 5	318.18	1469.55	541.63	37.14	12.11	6.06	19.76	596.57	0.378	11.92	Acinar only
142	Acinar majority branching	1	12	p14 slide9_2_Merging	Yellow 6	93.5	1634.69	535.62	39.15	4.24	6.66	13.83	215.5	0.462	6.48	Acinar only
142	Acinar majority branching	1	14	p14 slide9_2_Merging	Yellow 7	333.4	1679.14	558.08	35.85	10.3	9.08	17.78	827.46	0.281	10.35	Acinar only
142	Acinar majority branching	1	16	p14 slide9_2_Merging	Yellow 8	1654.69	1646.92	546.13	35.27	24.23	15.75	23.71	2553.11	0.265	24.07	Acinar majority with ductal component
142	Acinar majority branching	1	18	p14 slide9_2_Merging	Yellow 9	102.92	1654.4	650.87	41.55	5.45	6.06	13.83	236.47	0.449	8.14	Acinar only
142	Acinar majority branching	1	20	p14 slide9_2_Merging	Yellow 10	94.22	1475.33	676.18	41.19	4.24	5.45	13.83	222.68	0.45	11.07	Acinar only
142	Acinar majority branching	1	22	p14 slide9_2_Merging	Yellow 11	735.66	1530.01	561.99	37.58	24.23	16.96	23.71	1376.24	0.286	29	Mixed (acinar, ductal)
142	Acinar majority branching	1	24	p14 slide9_2_Merging	Yellow 12	113.07	1558.07	591.71	41.7	5.45	4.24	15.81	244.98	0.462	7.23	Islet only
142	Acinar majority branching	1	26	p14 slide9_2_Merging	Yellow 13	315.28	1671.76	638.65	42.67	8.48	8.48	15.81	576.56	0.389	10.98	Acinar only
142	Acinar majority branching	1	28	p14 slide9_2_Merging	Yellow 14	169.6	1671.79	655.68	43.34	9.08	6.06	13.83	407.05	0.364	11.93	Acinar only
142	Acinar majority branching	1	30	p14 slide9_2_Merging	Yellow 15	5080.77	1502.92	543.26	35.09	41.79	29.68	35.57	6524.54	0.219	46.23	Acinar only
142	Acinar majority branching	1	32	p14 slide9_2_Merging	Yellow 16	1570.62	1720.47	651.27	49.48	19.38	16.35	27.66	1771.85	0.369	23.65	Acinar only
142	Acinar majority branching	1	34	p14 slide9_2_Merging	Yellow 17	1119.07	1765.67	528.48	40.68	10.9	16.35	23.71	1374.19	0.379	17.35	Acinar only
142	Acinar majority branching	1	36	p14 slide9_2_Merging	Yellow 18	4108.11	1769.35	548.05	45.74	16.35	16.96	35.57	3240.04	0.383	21.23	Acinar only
142	Acinar majority branching	1	38	p14 slide9_2_Merging	Yellow 19	5892.54	1624.67	566.08	41.27	18.17	50.87	37.54	6643.36	0.237	58.56	Acinar only
142	Acinar majority branching	1	40	p14 slide9_2_Merging	Yellow 20	131.19	1658.1	591.97	49.01	7.27	7.27	15.81	327.92	0.381	9.83	Ductal only
142	Acinar majority branching	1	42	p14 slide9_2_Merging	Yellow 21	123.94	1589.87	635.94	48.98	4.24	10.3	11.86	333.36	0.361	9.96	Acinar only
142	Acinar majority branching	1	44	p14 slide9_2_Merging	Yellow 22	339.93	1552.32	651.16	57.71	10.9	7.87	21.74	608.97	0.387	12.83	Acinar only
142	Acinar majority branching	1	46	p14 slide9_2_Merging	Yellow 23	9238.17	1494.48	509.82	50.49	38.76	31.49	41.5	8100.33	0.263	43.61	Acinar only
142	Acinar majority branching	1	48	p14 slide9_2_Merging	Yellow 24	4477.75	1564.94	563.81	49.33	23.62	27.25	41.5	5288.59	0.248	30.33	Acinar only
142	Acinar majority branching	1	50	p14 slide9_2_Merging	Yellow 25	934.25	1577.03	583.61	54.2	18.77	14.54	25.69	1864.18	0.248	20.28	Ductal only
142	Acinar majority branching	1	52	p14 slide9_2_Merging	Yellow 26	16587.5	1709.27	565.63	43.92	52.08	55.72	51.38	17621.7	0.178	58.26	Ductal only
142	Acinar majority branching	1	54	p14 slide9_2_Merging	Yellow 27	7340.67	1594.38	564.01	52.41	21.2	34.52	45.45	6283.11	0.291	38.98	Acinar only
142	Acinar majority branching	1	56	p14 slide9_2_Merging	Yellow 28	663.18	1583.86	643.22	61.19	8.48	18.17	29.64	1129.27	0.326	27.6	Acinar only
142	Acinar majority branching	1	58	p14 slide9_2_Merging	Yellow 29	1416.24	1675.77	676.78	62.61	30.89	17.56	29.64	2343.67	0.26	34.01	Acinar only
142	Acinar majority branching	1	60	p14 slide9_2_Merging	Yellow 30	6289	1631.26	659.87	59.64	38.15	33.92	43.47	7364.7	0.224	41.05	Acinar only
142	Acinar majority branching	1	62	p14 slide9_2_Merging	Yellow 31	23418	1744.57	532.99	41.58	40.58	50.27	53.35	18242.1	0.217	49.76	Acinar only
142	Acinar majority branching	1	64	p14 slide9_2_Merging	Yellow 32	5520.72	1603.74	655.99	59.22	31.49	26.65	39.52	5130.47	0.294	34.77	Acinar only
142	Acinar majority branching	1	66	p14 slide9_2_Merging	Yellow 33	199.32	1626.97	639.36	67.36	8.48	12.11	13.83	562.02	0.294	14.43	Acinar only
143	Acinar only	0	2	p14 slide9_2_Merging	Red 1	408.78	826.38	1783.03	69.79	7.87	9.08	17.78	679.47	0.392	9.3	Acinar only
143	Acinar only	0	4	p14 slide9_2_Merging	Red 2	631.29	793.13	1747.42	74.83	9.08	13.93	19.76	883.24	0.403	13.81	Acinar only
143	Acinar only	0	6	p14 slide9_2_Merging	Red 3	6221.59	874.47	1800.44	72.77	35.13	30.89	31.62	5275.74	0.31	43.15	Acinar only
143	Acinar only	0	8	p14 slide9_2_Merging	Red 4	827.71	781.26	1814.39	67.02	9.08	11.51	23.71	964.89	0.442	11.66	Acinar only
143	Acinar only	0	10	p14 slide9_2_Merging	Red 5	2045.36	884.81	1821.7	74.44	10.3	19.38	27.66	1795.03	0.434	19.23	Acinar only
143	Acinar only	0	12	p14 slide9_2_Merging	Red 6	856.7	805.76	1748.97	72.09	9.08	10.3	23.71	940.75	0.464	12.13	Acinar only
143	Acinar only	0	14	p14 slide9_2_Merging	Red 7	16389.7	783.91	1778.66	67.8	37.55	29.68	41.5	9938.98	0.314	42.34	Acinar only
143	Acinar only	0	16	p14 slide9_2_Merging	Red 8	14221.1	863.38	1842.83	70.4	32.1	32.1	37.54	8432.38	0.337	33.78	Acinar only
143	Acinar only	0	18	p14 slide9_2_Merging	Red 9	52172.5	823.02	1799.3	67.29	82.97	75.1	41.5	34137.1	0.198	84.5	Acinar only
143	Acinar only	0	20	p14 slide9_2_Merging	Red 10	1284.33	823.06	1742.36	74.33	10.3	21.2	23.71	1608.06	0.355	21.52	Acinar only
145	Tripotent	1	2	p14 slide9_2_Merging	Red 1	126.84	1023	967.23	4.31	4.85	4.24	13.83	202.5	0.603	12.34	Acinar only
145	Tripotent	1	4	p14 slide9_2_Merging	Red 2	1505.39	849.59	1242.25	30.97	10.9	9.69	37.54	1322.87	0.48	32.59	Ductal only
145	Tripotent	1	6	p14 slide9_2_Merging	Red 3	1380.72	907.43	1000.92	40.41	15.75	14.54	29.64	1696.26	0.354	18.72	Islet only
145	Tripotent	1	8	p14 slide9_2_Merging	Red 4	771.18	874.29	1257.09	46.04	10.3	7.87	31.62	829.96	0.49	27.03	Acinar only
145	Tripotent	1	10	p14 slide9_2_Merging	Red 5	210.19	957.05	1058.79	35.43	7.27	9.69	13.83	469.26	0.364	14.27	Acinar only
145	Tripotent	1	12	p14 slide9_2_Merging	Red 6	119.59	822	1400.76	41.95	4.85	4.24	15.81	211.49	0.555	8.89	Acinar only
145	Tripotent	1	20	p14 slide9_2_Merging	Red 10	1324.92	996.78	1028.16	35.76	15.14	19.38	25.69	1555.26	0.375	23.12	Acinar only
145	Tripotent	1	22	p14 slide9_2_Merging	Red 11	463.87	1010.36	1043.98	43.5	9.69	11.51	21.74	762.07	0.38	14.02	Acinar only
145	Tripotent	1	24	p14 slide9_2_Merging	Red 12	85.53	748.12	1164.25	45.67	3.63	5.45	15.81	191.32	0.491	12.63	Acinar only
145	Tripotent	1	28	p14 slide9_2_Merging	Red 14	1156.04	928.95	1016.64	44.57	10.3	13.93	27.66	1354.79	0.393	15.6	Islet only
145	Tripotent	1	30	p14 slide9_2_Merging	Red 15	84.8	785.15	1121.38	47.32	5.45	5.45	13.83	210.2	0.444	7.87	Acinar only
145	Tripotent	1	32	p14 slide9_2_Merging	Red 16	663.91	790.83	1162.45	49.89	15.14	10.9	23.71	1007.08	0.365	15.27	Acinar only
145	Tripotent	1	34	p14 slide9_2_Merging	Red 17	503.73	825.29	1384.22	48.1	14.54	11.51	19.76	953.8	0.321	14.79	Acinar only
145	Tripotent	1	36	p14 slide9_2_Merging	Red 18	808.14	1093.97	1402.49	35	8.48	9.69	27.66	913.69	0.459	16.82	Acinar only
145	Tripotent	1	42	p14 slide9_2_Merging	Red 21	996.59	850.31	1403.2	53.2	26.65	11.51	25.69	1753.58	0.275	29.38	Acinar only
145	Tripotent	1	46	p14 slide9_2_Merging	Red 23	917.58	1052.08	1056.66	52.3	10.9	15.14	27.66	1369.05	0.334	16.56	Acinar only
145	Tripotent	1	48	p14 slide9_2_Merging	Red 24	1006.01	988.74	1072.08	43.45	21.2	13.32	27.66	1948.95	0.249	22.07	Acinar only
145	Tripotent	1	50	p14 slide9_2_Merging	Red 25	813.94	987.08	1416.5	50.2	18.17	22.41	21.74	1448.17	0.291	28.2	Acinar only
145	Tripotent	1	56	p14 slide9_2_Merging	Red 28	395.74	765.79	1124.11	51.43	12.72	8.48	17.78	794.63	0.328	13.43	Acinar only
145	Tripotent	1	58	p14 slide9_2_Merging	Red 29	947.3	877.71	1204.23	50.92	19.38	13.93	31.62	1362.43	0.342	20.24	Acinar only
145	Tripotent	1	60	p14 slide9_2_Merging	Red 30	800.17	848.97	1226.25	51.79	18.77	12.11	21.74	1323.56	0.315	21.1	Acinar only
145	Tripotent	1	62	p14 slide9_2_Merging	Red 31	139.16	809.1	1380.23	48.1	7.87	5.45	17.78	329.71	0.394	9.46	Acinar only
145	Tripotent	1	66	p14 slide9_2_Merging	Red 33	125.39	775.59	1124.14	49.02	5.45	7.87	17.78	305.43	0.397	11.16	Acinar only
145	Tripotent	1	76	p14 slide9_2_Merging	Red 38	1233.59	808.14	1439.52	48.31	12.11	10.9	29.64	1522.68	0.365	24.92	Islet only
145	Tripotent	1	78	p14 slide9_2_Merging	Red 39	525.47	1056.64	1033.73	61.37	9.08	8.48	27.66	766.36	0.411	19.45	Acinar only
145	Tripotent	1	80	p14 slide9_2_Merging	Red 40	807.42	715.51	1335.38	53.01	7.87	20.59	19.76	1325.38	0.316	23.43	Acinar only
145	Tripotent	1	82	p14 slide9_2_Merging	Red 41	466.04	1079.9	1048.13	56.35	13.32	9.69	19.76	891.44	0.326	13.68	Acinar only
145	Tripotent	1	84	p14 slide9_2_Merging	Red 42	758.85	720.53	1398.55	60.69	7.87	17.56	25.69	1385	0.29	19.78	Acinar only
145	Tripotent	1	94	p14 slide9_2_Merging	Red 47	2496.17	731.44	1350.55	53.97	13.32	47.85	25.69	3346.55	0.266	49.85	Acinar only
145	Tripotent	1	96	p14 slide9_2_Merging	Red 48	542.14	723.56	1383.96	59.77	10.3	17.56	19.76	1237.35	0.26	18.77	Acinar only
145	Tripotent	1	98	p14 slide9_2_Merging	Red 49	1161.11	887.47	1404.18	56.22	20.59	18.17	27.66	1832.08	0.292	22.73	Acinar only
145	Tripotent	1	102	p14 slide9_2_Merging	Red 51	111.62	963.02	1617.22	63.51	4.24	6.06	15.81	245.74	0.456	9.77	Acinar only
145	Tripotent	1	104	p14 slide9_2_Merging	Red 52	107.99	877.59	1629.62	54.69	6.06	7.27	23.71	290.61	0.377	22.96	Ductal only
145	Tripotent	1	106	p14 slide9_2_Merging	Red 53	1455.38	843.24	1296.28	57.55	34.52	15.75	31.62	2425.87	0.256	39.41	Acinar only
145	Tripotent	1	112	p14 slide9_2_Merging	Red 56	756.68	1092.66	1053.11	63.81	16.35	21.8	33.59	1357.48	0.296	35.85	Acinar only
145	Tripotent	1	114	p14 slide9_2_Merging	Red 57	118.14	1052.81	1095.97	68.59	4.24	7.87	19.76	309.37	0.376	15.36	Acinar only
145	Tripotent	1	120	p14 slide9_2_Merging	Red 60	725.51	776.09	1442.38	65.5	12.72	10.9	27.66	1309.72	0.298	14.58	Ductal only
145	Tripotent	1	122	p14 slide9_2_Merging	Red 61	250.78	783.67	1481.15	66.13	7.87	7.27	15.81	506.28	0.38	11.04	Ductal only
145	Tripotent	1	124	p14 slide9_2_Merging	Red 62	4419.77	790.41	1499.54	67	26.04	36.34	31.62	6560.01	0.199	39.2	Ductal only
145	Tripotent	1	128	p14 slide9_2_Merging	Red 64	406.61	1033.01	1152.05	66.5	11.51	8.48	21.74	770.06	0.345	13.11	Acinar only
145	Tripotent	1	130	p14 slide9_2_Merging	Red 65	5497.53	807.25	1467.74	62.16	23.01	39.97	33.59	6912.86	0.218	40.88	Ductal only
146	Acinar only	0	3	p14 slide9_2_Merging	Red 1	139.16	1303.51	1883.72	59.59	6.66	7.27	13.83	402.54	0.323	9.14	Acinar only
147	Acinar only	0	5	p14 slide9_2_Merging	Red 2	962.52	1080.48	1889.38	73.5	12.72	11.51	25.69	1444.57	0.326	14.02	Acinar only
147	Acinar only	0	7	p14 slide9_2_Merging	Red 3	743.63	1040.11	1923.99	78.45	15.14	13.93	17.78	1275.3	0.311	18.94	Acinar only
148	Acinar only	0	2	p14 slide9_2_Merging	Cyan 1	144.96	1009.13	1493.74	34.45	6.06	6.06	15.81	342.14	0.39	6.85	Acinar only
148	Acinar only	0	4	p14 slide9_2_Merging	Cyan 2	1508.29	984.74	1498.98	37.84	21.2	19.38	21.74	3364.38	0.189	22.63	Acinar only
148	Acinar only	0	6	p14 slide9_2_Merging	Cyan 3	676.23	1019.79	1497.32	36.64	15.75	16.35	21.74	1694.87	0.22	16.92	Acinar only
148	Acinar only	0	8	p14 slide9_2_Merging	Cyan 4	5757	1041.48	1538.02	37.74	27.25	28.47	33.59	8241.97	0.188	34.11	Acinar only
148	Acinar only	0	10	p14 slide9_2_Merging	Cyan 5	4487.17	992.77	1618.79	42.31	25.44	24.23	31.62	6376.55	0.206	27.53	Acinar only
148	Acinar only	0	12	p14 slide9_2_Merging	Cyan 6	5032.21	956.81	1423.66	45.7	23.01	29.07	35.57	8672.34	0.164	30.9	Acinar only
148	Acinar only	0	14	p14 slide9_2_Merging	Cyan 7	7431.27	1039.16	1610.74	57.21	29.07	42.4	37.54	13066.5	0.141	42.23	Acinar only
149	Acinar only	1	2	p14 slide9_2_Merging	Cyan 1	1843.14	1540.93	1201.01	37.27	18.17	12.72	27.66	2715.74	0.268	20.73	Ductal only
149	Acinar only	1	4	p14 slide9_2_Merging	Cyan 2	12972.3	1540.98	1173.95	44.71	39.37	39.37	45.45	14105.9	0.189	47.96	Acinar only
149	Acinar only	1	6	p14 slide9_2_Merging	Cyan 3	5437.37	1581.89	1151.57	50.77	27.25	25.44	53.35	7267.84	0.206	35.29	Acinar only
149	Acinar only	1	8	p14 slide9_2_Merging	Cyan 4	1153.14	1536.05	1118.71	53.42	14.54	15.75	25.69	2570.69	0.207	17.15	Acinar only
149	Acinar only	1	10	p14 slide9_2_Merging	Cyan 5	1498.86	1521.95	1154.25	50.05	20.59	16.96	23.71	2526.35	0.251	21.91	Acinar only
149	Acinar only	1	12	p14 slide9_2_Merging	Cyan 6	525.47	1520.51	1132.52	56.62	12.72	12.11	21.74	1325.42	0.238	14.04	Acinar only
149	Acinar only	1	14	p14 slide9_2_Merging	Cyan 7	99.3	1455.85	1078.8	63.45	7.27	4.85	17.78	324.28	0.32	7.58	Acinar only
149	Acinar only	1	16	p14 slide9_2_Merging	Cyan 8	1181.41	1454.74	1086.69	60.61	15.14	13.32	25.69	2428.99	0.222	18.21	Acinar only
149	Acinar only	1	18	p14 slide9_2_Merging	Cyan 9	3152.11	1637.11	1151.96	58.72	21.8	14.54	37.54	3752.63	0.277	22.92	Acinar only
149	Acinar only	1	20	p14 slide9_2_Merging	Cyan 10	260.2	1428.93	1167.36	66.19	9.08	11.51	17.78	704.55	0.28	11.8	Acinar only
149	Acinar only	1	22	p14 slide9_2_Merging	Cyan 11	2670.85	1437.69	1176.81	61.83	19.38	21.2	31.62	4056.86	0.229	22.76	Acinar only
149	Acinar only	1	24	p14 slide9_2_Merging	Cyan 12	6899.27	1623.61	1133.93	56.48	43.61	26.04	49.4	11655.3	0.15	46.3	Acinar only
150	Ductal branching	1	2	p14 slide9_2_Merging	Cyan 1	89.87	1155.44	778.83	33.15	5.45	6.06	27.66	338.5	0.287	25.72	Ductal only
150	Ductal branching	1	4	p14 slide9_2_Merging	Cyan 2	74.65	1175.53	855.94	36.32	5.45	6.06	13.83	259.49	0.33	9.62	Ductal only
150	Ductal branching	1	6	p14 slide9_2_Merging	Cyan 3	137.71	1131.63	821.37	38.08	8.48	7.87	17.78	477.11	0.27	11.17	Ductal only
150	Ductal branching	1	8	p14 slide9_2_Merging	Cyan 4	91.32	1296.87	1038.13	39.63	6.66	7.27	17.78	348.25	0.282	11.98	Ductal only
150	Ductal branching	1	10	p14 slide9_2_Merging	Cyan 5	379.06	1198.47	937.67	44.28	12.11	10.9	23.71	1157.56	0.219	14.18	Ductal only
150	Ductal branching	1	12	p14 slide9_2_Merging	Cyan 6	157.28	1207.08	945.66	43.24	9.08	6.66	23.71	455.38	0.309	9.66	Ductal only
150	Ductal branching	1	14	p14 slide9_2_Merging	Cyan 7	400.81	1174.58	948.06	41.64	10.9	13.93	23.71	1373.05	0.191	18.65	Ductal only
150	Ductal branching	1	16	p14 slide9_2_Merging	Cyan 8	496.48	1177.75	909.21	38.7	16.35	14.54	25.69	1647.49	0.184	18.77	Ductal only
150	Ductal branching	1	18	p14 slide9_2_Merging	Cyan 9	81.18	1210.13	968.46	47.37	5.45	4.85	15.81	296.23	0.306	6.31	Ductal only
150	Ductal branching	1	20	p14 slide9_2_Merging	Cyan 10	543.59	1219.38	958.18	51.94	9.08	18.78	23.71	1457.67	0.221	19.85	Ductal only
150	Ductal branching	1	22	p14 slide9_2_Merging	Cyan 11	619.69	1206.2	1042.22	43.74	13.32	15.14	23.71	1801.75	0.195	18.6	Ductal only
150	Ductal branching	1	24	p14 slide9_2_Merging	Cyan 12	3811.67	1138.38	785.64	38.96	14.54	56.33	41.5	8879.91	0.133	56.28	Ductal only
150	Ductal branching	1	26	p14 slide9_2_Merging	Cyan 13	294.99	1220.84	972.7	49	12.72	9.08	23.71	902.75	0.237	12.27	Ductal only
150	Ductal branching	1	28	p14 slide9_2_Merging	Cyan 14	371.09	1197.57	750.08	52.32	10.9	12.11	27.66	1153.95	0.216	13.21	Ductal only
150	Ductal branching	1	30	p14 slide9_2_Merging	Cyan 15	464.59	1182.36	753.21	47.9	12.11	14.54	21.74	1493.15	0.194	16.83	Ductal only
150	Ductal branching	1	34	p14 slide9_2_Merging	Cyan 17	88.42	1245.65	801.49	55.93	6.06	6.06	13.83	277.78	0.346	11.15	Ductal only
150	Ductal branching	1	36	p14 slide9_2_Merging	Cyan 18	262.37	1113.09	816.27	47.67	8.48	9.69	23.71	866.97	0.229	12.69	Ductal only
150	Ductal branching	1	38	p14 slide9_2_Merging	Cyan 19	229.03	1225.87	948.58	52.5	7.87	7.87	19.76	559.61	0.323	10.29	Ductal only
150	Ductal branching	1	40	p14 slide9_2_Merging	Cyan 20	199.32	1170.2	864.89	52.98	9.08	8.48	25.69	667.68	0.247	9.66	Ductal only
150	Ductal branching	1	42	p14 slide9_2_Merging	Cyan 21	117.42	1297.44	918.82	58.12	9.08	6.66	17.78	419.49	0.276	10.5	Ductal only
150	Ductal branching	1	44	p14 slide9_2_Merging	Cyan 22	1030.65	1213.3	993.08	49.64	10.9	25.44	29.64	2376.16	0.208	25.21	Ductal only
150	Ductal branching	1	46	p14 slide9_2_Merging	Cyan 23	104.37	1268.07	766.76	57.87	4.85	6.06	21.74	359.83	0.298	18.37	Ductal only
150	Ductal branching	1	48	p14 slide9_2_Merging	Cyan 24	1090.08	1204.95	900.84	49.31	18.77	13.32	27.66	3120.9	0.164	19.58	Ductal only
150	Ductal branching	1	50	p14 slide9_2_Merging	Cyan 25	102.92	1282.04	977.54	55.38	6.06	7.87	19.76	356.85	0.298	15.93	Ductal only
150	Ductal branching	1	52	p14 slide9_2_Merging	Cyan 26	4403.1	1180.07	976.96	45.15	41.79	32.7	37.54	12702.6	0.102	44.65	Ductal only
150	Ductal branching	1	54	p14 slide9_2_Merging	Cyan 27	568.96	1117.62	761.43	58.22	16.35	14.54	23.71	1917.2	0.173	17.58	Ductal only
150	Ductal branching	1	56	p14 slide9_2_Merging	Cyan 28	668.26	1113.94	792.11	54.15	13.93	13.32	31.62	2168.61	0.17	20.86	Ductal only
150	Ductal branching	1	58	p14 slide9_2_Merging	Cyan 29	1164.01	1106.42	800.89	51.94	19.99	14.54	41.5	3560.97	0.15	28.85	Ductal only
150	Ductal branching	1	60	p14 slide9_2_Merging	Cyan 30	83.35	1205.56	823.87	55.38	5.45	4.85	19.76	289.36	0.319	18.53	Ductal only
150	Ductal branching	1	62	p14 slide9_2_Merging	Cyan 31	3249.23	1180.99	879.35	50.67	29.68	30.89	33.59	7142.89	0.149	39.84	Ductal only
150	Ductal branching	1	64	p14 slide9_2_Merging	Cyan 32	7094.96	1149.91	902.84	47.21	50.27	44.21	43.47	16894.2	0.106	53.82	Ductal only
150	Ductal branching	1	66	p14 slide9_2_Merging	Cyan 33	732.04	1290.99	908.89	51.59	12.11	16.35	33.59	2144	0.183	19.72	Ductal only
150	Ductal branching	1	68	p14 slide9_2_Merging	Cyan 34	1232.87	1194.72	998.03	49	19.99	18.17	33.59	3361.95	0.165	22.91	Ductal only
150	Ductal branching	1	70	p14 slide9_2_Merging	Cyan 35	3235.46	1156.81	936.84	50.94	35.13	22.41	39.52	7456.02	0.142	38.66	Ductal only
150	Ductal branching	1	72	p14 slide9_2_Merging	Cyan 36	2910.75	1294.96	960.83	49.93	28.46	26.65	43.47	7066.09	0.14	32.19	Ductal only
150	Ductal branching	1	74	p14 slide9_2_Merging	Cyan 37	1877.93	1278.63	997.93	53.74	24.83	29.07	39.52	5793.06	0.127	42.25	Ductal only
150	Ductal branching	1	76	p14 slide9_2_Merging	Cyan 38	3114.42	1290.39	930.52	47.61	16.96	27.25	43.47	6191.52	0.167	29.92	Ductal only
150	Ductal branching	1	78	p14 slide9_2_Merging	Cyan 39	640.71	1336.03	968.44	58.81	13.93	10.3	29.64	1579.09	0.228	15.32	Ductal only
150	Ductal branching	1	80	p14 slide9_2_Merging	Cyan 40	24165.2	1173.3	812.6	47.3	70.25	74.49	53.35	65039.8	0.0621	90.27	Ductal only
150	Ductal branching	1	82	p14 slide9_2_Merging	Cyan 41	3123.84	1117.25	845.7	52.35	33.31	29.68	39.52	8970.21	0.115	34.7	Ductal only
151	Ductal-islet clone	0	2	p14 slide9_2_Merging	Cyan 1	168.88	1023.11	967.28	4.55	5.45	4.85	15.81	250.14	0.591	12.63	Ductal only
151	Ductal-islet clone	0	4	p14 slide9_2_Merging	Cyan 2	1422.04	990.77	1000.81	40.2	19.38	15.14	29.64	3160.04	0.194	23.21	Islet only
151	Ductal-islet clone	0	6	p14 slide9_2_Merging	Cyan 3	549.39	994.1	981.06	57.94	10.9	9.69	25.69	1348.62	0.241	21.88	Islet only
151	Ductal-islet clone	0	8	p14 slide9_2_Merging	Cyan 4	1056.74	1008.36	995.68	56.15	12.11	16.35	29.64	2471.28	0.203	16.43	Islet only
151	Ductal-islet clone	0	10	p14 slide9_2_Merging	Cyan 5	609.55	1011.58	1022.72	62.29	10.3	13.32	29.64	1828.46	0.19	12.89	Islet only
Clone ID	Clone Category	Lobule spanning?	Cluster ID	Item Name	Name	Volume (µm³)	Centroid X (µm)	Centroid Y (µm)	Centroid Z (µm)	Bounds X (µm)	Bounds Y (µm)	Bounds Z (µm)	Surface Area (µm²)	Shape Factor	Longest Axis (µm)	Cell type
1	Acinar only	1	6	p14_4.5.10_s8_2_001_Merging001	Cyan 3	336.34	1731.42	2591.17	31.83	12.11	9.08	24.3	609.77	0.384	19.51	Acinar only
1	Acinar only	1	18	p14_4.5.10_s8_2_001_Merging001	Cyan 9	286.82	1749.75	2594.06	35.1	11.1	10.09	16.2	504.6	0.417	13.25	Acinar only
1	Acinar only	1	22	p14_4.5.10_s8_2_001_Merging001	Cyan 11	237.3	1732.68	2662.63	42.08	6.06	12.11	16.2	426.35	0.435	11.33	Acinar only
1	Acinar only	1	36	p14_4.5.10_s8_2_001_Merging001	Cyan 18	99.05	1731.22	2703.39	44.73	5.05	7.07	12.15	201.33	0.514	11.36	Acinar only
1	Acinar only	1	38	p14_4.5.10_s8_2_001_Merging001	Cyan 19	2319.33	1758.1	2657.24	43.28	28.26	25.23	28.36	3066.59	0.276	35.6	Acinar only
1	Acinar only	1	50	p14_4.5.10_s8_2_001_Merging001	Cyan 25	183.65	1648.39	2613.67	55.14	17.16	5.05	20.25	429.62	0.364	21.49	Acinar only
1	Acinar only	1	54	p14_4.5.10_s8_2_001_Merging001	Cyan 27	800.62	1771.05	2635.62	40.83	21.2	12.11	26.33	1380.25	0.302	23.58	Acinar only
1	Acinar only	1	56	p14_4.5.10_s8_2_001_Merging001	Cyan 28	134.12	1708.97	2674.11	49.95	9.08	5.05	14.18	265.15	0.478	12.51	Acinar only
1	Acinar only	1	62	p14_4.5.10_s8_2_001_Merging001	Cyan 31	555.07	1626.96	2612.8	59.48	18.17	9.08	20.25	864.05	0.378	20.15	Acinar only
1	Acinar only	1	64	p14_4.5.10_s8_2_001_Merging001	Cyan 32	3945.33	1789.52	2624.25	48.63	25.23	83.78	36.46	6712.64	0.18	84.76	Acinar only
1	Acinar only	1	68	p14_4.5.10_s8_2_001_Merging001	Cyan 34	96.98	1749.46	2776.44	61.62	6.06	6.06	16.2	210.56	0.485	14.53	Acinar only
1	Acinar only	1	72	p14_4.5.10_s8_2_001_Merging001	Cyan 36	1207.12	1621.78	2633.09	65.68	30.28	14.13	24.3	1970.37	0.278	32	Acinar only
1	Acinar only	1	76	p14_4.5.10_s8_2_001_Merging001	Cyan 38	115.55	1678.6	2641.58	72.19	8.07	5.05	18.23	235.59	0.487	17.33	Acinar only
1	Acinar only	1	78	p14_4.5.10_s8_2_001_Merging001	Cyan 39	352.85	1670.5	2649.5	70.85	12.11	10.09	18.23	584.98	0.413	12.49	Acinar only
1	Acinar only	1	82	p14_4.5.10_s8_2_001_Merging001	Cyan 41	379.68	1758.26	2768.4	70.13	10.09	10.09	26.33	798.09	0.318	24.72	Acinar only
1	Acinar only	1	92	p14_4.5.10_s8_2_001_Merging001	Cyan 46	202749	1690.02	2784.94	56.18	131.21	132.23	52.66	144097	0.116	147.2	Acinar majority
2	Acinar only	0	2	p14_4.5.10_s8_2_001_Merging001	Cyan 1	1130.77	2341.28	2771.6	76.96	15.14	17.16	14.18	1392.52	0.377	18.76	Acinar only
2	Acinar only	0	4	p14_4.5.10_s8_2_001_Merging001	Cyan 2	449.83	2393.26	2751.48	78.47	14.13	12.11	12.15	714.32	0.397	14.06	Acinar only
2	Acinar only	0	6	p14_4.5.10_s8_2_001_Merging001	Cyan 3	1743.62	2440.07	2762.49	76.32	21.2	17.16	20.25	1836.2	0.382	20.81	Acinar only
2	Acinar only	0	8	p14_4.5.10_s8_2_001_Merging001	Cyan 4	19417.1	2394.01	2778.83	69.99	60.56	48.45	32.41	19149.9	0.182	72.79	Acinar only
3	Acinar only	0	70	p14_4.5.10_s8_2_001_Merging001	Cyan 35	28626.3	3395.3	3338.29	32.28	48.45	53.5	54.69	23441.9	0.193	55.04	Acinar only
3	Acinar only	0	76	p14_4.5.10_s8_2_001_Merging001	Cyan 38	15459.4	3487.01	3325.41	40.13	40.37	35.33	44.56	12205.7	0.246	42.36	Acinar only
3	Acinar only	0	78	p14_4.5.10_s8_2_001_Merging001	Cyan 39	2059.33	3509.76	3206.52	71.01	17.16	16.15	28.36	2354.93	0.332	20.33	Acinar only
3	Acinar only	0	80	p14_4.5.10_s8_2_001_Merging001	Cyan 40	12436.5	3518.75	3258.04	66.07	36.34	50.47	36.46	12882.7	0.201	50.96	Acinar only
4	Acinar only	0	18	p14_4.5.10_s8_2_001_Merging001	Cyan 9	11450.1	2609.37	1254.24	49.35	37.34	42.39	38.48	10830.9	0.227	44.7	Acinar only
4	Acinar only	0	20	p14_4.5.10_s8_2_001_Merging001	Cyan 10	3743.11	2644.84	1368.78	63.5	28.26	27.25	30.38	5387.29	0.216	34.35	Acinar only
4	Acinar only	0	26	p14_4.5.10_s8_2_001_Merging001	Cyan 13	43538.9	2627.23	1319.32	51.5	67.62	75.7	56.71	46725.7	0.128	77.17	Acinar only
5	Acinar only	0	4	p14_4.5.10_s8_2_001_Merging001	Cyan 2	895.54	2142.53	1300.03	19.84	18.17	21.2	16.2	1611.06	0.279	21.32	Acinar only
5	Acinar only	0	8	p14_4.5.10_s8_2_001_Merging001	Cyan 4	2251.23	2163.73	1285.4	27.11	22.21	32.3	28.36	3601.94	0.231	34.71	Acinar only
5	Acinar only	0	10	p14_4.5.10_s8_2_001_Merging001	Cyan 5	998.71	2144.79	1237.68	34.65	21.2	27.25	24.3	2099.43	0.23	32.39	Acinar only
5	Acinar only	0	14	p14_4.5.10_s8_2_001_Merging001	Cyan 7	456.02	2162.48	1249.57	42.3	17.16	14.13	22.28	950.77	0.301	20.44	Acinar only
5	Acinar only	0	16	p14_4.5.10_s8_2_001_Merging001	Cyan 8	3394.39	2165.87	1310.12	43.52	32.3	34.32	36.46	6770.56	0.161	40.64	Acinar only
5	Acinar only	0	20	p14_4.5.10_s8_2_001_Merging001	Cyan 10	4079.46	2119.37	1265.34	48.22	81.76	61.57	28.36	7898.07	0.156	81.26	Acinar only
6	Acinar only	0	4	p14_4.5.10_s8_2_001_Merging001	Cyan 2	136.19	2305.85	1323.88	35.32	9.08	7.07	16.2	321.61	0.398	11.48	Acinar only
6	Acinar only	0	6	p14_4.5.10_s8_2_001_Merging001	Cyan 3	138.25	2336.1	1330.66	37.15	8.07	12.11	12.15	324.19	0.399	12.85	Acinar only
6	Acinar only	0	10	p14_4.5.10_s8_2_001_Merging001	Cyan 5	204.28	2343.23	1338.83	38.79	12.11	16.15	12.15	490.09	0.342	17.28	Acinar only
6	Acinar only	0	12	p14_4.5.10_s8_2_001_Merging001	Cyan 6	86.67	2368.11	1350.12	42.82	8.07	5.05	14.18	210.51	0.45	14.17	Acinar only
6	Acinar only	0	14	p14_4.5.10_s8_2_001_Merging001	Cyan 7	101.11	2296.73	1323.56	36.83	6.06	6.06	14.18	224.62	0.467	8.46	Acinar only
6	Acinar only	0	16	p14_4.5.10_s8_2_001_Merging001	Cyan 8	260	2311.94	1297.97	39.45	14.13	7.07	12.15	575.42	0.342	15.45	Acinar only
6	Acinar only	0	20	p14_4.5.10_s8_2_001_Merging001	Cyan 10	850.14	2317.07	1311.62	42.43	16.15	18.17	22.28	1792.5	0.242	20.84	Acinar only
6	Acinar only	0	22	p14_4.5.10_s8_2_001_Merging001	Cyan 11	101.11	2377.89	1322.31	47.2	7.07	7.07	10.13	220.72	0.476	8.86	Acinar only
6	Acinar only	0	24	p14_4.5.10_s8_2_001_Merging001	Cyan 12	208.41	2369.85	1328.33	47.49	11.1	10.09	14.18	439.51	0.387	10.73	Acinar only
6	Acinar only	0	26	p14_4.5.10_s8_2_001_Merging001	Cyan 13	870.78	2357.68	1340.92	44.61	22.21	16.15	20.25	1750.63	0.252	23.15	Acinar only
7	Acinar only	1	2	p14_4.5.10_s8_2_001_Merging001	Cyan 1	74.28	1834.78	3270.55	61.55	7.07	5.05	12.15	170.99	0.5	11.71	Acinar only
7	Acinar only	1	4	p14_4.5.10_s8_2_001_Merging001	Cyan 2	887.29	1790.05	3306.8	49.78	24.22	8.08	26.33	1213.86	0.368	29.58	Acinar only
7	Acinar only	1	6	p14_4.5.10_s8_2_001_Merging001	Cyan 3	1376.33	1842.46	3248.25	62.42	33.31	34.32	20.25	2235.16	0.268	44.46	Acinar only
8	Acinar majority branching	1	4	p14_4.5.10_s8_2_001_Merging001	Red 2	988.4	916.51	3129.24	41.57	12.11	16.15	22.28	1117.36	0.429	17.2	Acinar only
8	Acinar majority branching	1	28	p14_4.5.10_s8_2_001_Merging001	Red 14	8315.73	954.62	3104.36	50.21	33.31	23.22	38.48	5401.51	0.367	33.9	Acinar only
8	Acinar majority branching	1	38	p14_4.5.10_s8_2_001_Merging001	Red 19	8243.51	1115.57	3076.62	53.78	40.37	27.25	40.51	6464.35	0.305	46.87	Acinar majority with ductal component
8	Acinar majority branching	1	46	p14_4.5.10_s8_2_001_Merging001	Red 23	23319.1	960.63	3071.18	55.57	50.47	37.35	38.48	13479.2	0.293	50.98	Mixed (ductal, acinar)
8	Acinar majority branching	1	48	p14_4.5.10_s8_2_001_Merging001	Red 24	15226.2	946.09	3178.1	66.85	34.32	42.39	36.46	9037.84	0.329	49.4	Acinar only
8	Acinar majority branching	1	50	p14_4.5.10_s8_2_001_Merging001	Red 25	1921.08	1045.96	2994.7	75.24	14.13	21.2	22.28	1665.67	0.449	21.93	Acinar only
8	Acinar majority branching	1	52	p14_4.5.10_s8_2_001_Merging001	Red 26	34445.3	990.5	3005.11	70.4	77.72	66.62	32.41	23362.2	0.219	85.88	Acinar only
8	Acinar majority branching	1	54	p14_4.5.10_s8_2_001_Merging001	Red 27	2112.98	965.29	2977.12	74.6	18.17	21.2	18.23	1904.2	0.418	22.96	Acinar only
8	Acinar majority branching	1	56	p14_4.5.10_s8_2_001_Merging001	Red 28	150756	1108.66	3123.26	57.16	133.23	85.8	56.71	76640.5	0.179	151.01	Acinar majority with ductal component
8	Acinar majority branching	1	58	p14_4.5.10_s8_2_001_Merging001	Red 29	133832	1010.92	3139.06	59.35	86.8	98.92	54.69	57518.7	0.22	104.1	Acinar majority with ductal component
9	Acinar only	1	4	p14_4.5.10_s8_2_001_Merging001	Red 1	23154.1	2734.79	3159.78	36.84	47.44	58.54	36.46	13636.9	0.288	59.6	Acinar only
9	Acinar only	1	16	p14_4.5.10_s8_2_001_Merging001	Red 7	2389.48	2697.28	3113.46	43.83	20.19	16.15	22.28	1791.45	0.482	22.71	Acinar only
9	Acinar only	1	40	p14_4.5.10_s8_2_001_Merging001	Red 19	67204.7	2785.47	3098.75	44.15	78.73	68.64	56.71	40436.7	0.198	84.27	Acinar majority with ductal component
10	Acinar-islet	N/A	12	p14_4.5.10_s8_2_001_Merging001	Red 5	183.65	2436.5	2925.03	42.99	6.06	11.1	12.15	362.69	0.431	10.92	Islet only
10	Acinar-islet	N/A	22	p14_4.5.10_s8_2_001_Merging001	Red 10	367.3	2430.72	2835.53	52.32	7.07	12.11	18.23	558.88	0.444	15.03	Islet only
10	Acinar-islet	N/A	26	p14_4.5.10_s8_2_001_Merging001	Red 12	629.35	2427.97	2924.58	49.75	12.11	15.14	20.25	931.13	0.381	19.41	Islet only
10	Acinar-islet	N/A	38	p14_4.5.10_s8_2_001_Merging001	Red 18	1652.83	2446.66	2760.83	58.97	15.14	17.16	22.28	1517.02	0.446	19.72	Acinar only
11	Acinar only	0	18	p14_4.5.10_s8_2_001_Merging001	Red 8	827.45	2184.67	2142.01	55.75	16.15	14.13	20.25	1067.28	0.399	16.83	Acinar only
11	Acinar only	0	32	p14_4.5.10_s8_2_001_Merging001	Red 15	1483.63	2167.28	2137.42	58.8	19.18	17.16	20.25	1665.78	0.378	22.34	Acinar only
11	Acinar only	0	34	p14_4.5.10_s8_2_001_Merging001	Red 16	2418.37	2013.27	2210.83	56.46	24.22	19.18	24.3	2083.52	0.418	27.75	Acinar only
11	Acinar only	0	36	p14_4.5.10_s8_2_001_Merging001	Red 17	396.18	2034.09	2172.07	61.76	12.11	10.09	16.2	546.63	0.477	12.49	Acinar only
12	Acinar only	0	2	p14_4.5.10_s8_2_001_Merging001	Red 1	315.71	2572.15	2572.83	42.8	11.1	10.09	14.18	551.91	0.406	12.16	Acinar only
13	Acinar only	1	9	p14_4.5.10_s8_2_001_Merging001	Red 2	773.8	3456.34	2875.21	25.92	14.13	13.12	18.23	980.17	0.416	17.91	Acinar only
13	Acinar only	1	11	p14_4.5.10_s8_2_001_Merging001	Red 3	773.8	3534.55	2813.95	32.31	14.13	13.12	16.2	910.17	0.448	14.6	Acinar only
13	Acinar only	1	15	p14_4.5.10_s8_2_001_Merging001	Red 5	4440.56	3506.29	2866.38	40.74	24.22	26.24	26.33	3911.51	0.334	31.44	Acinar only
14	Islet only	0	49	p14_4.5.10_s8_2_001_Merging001	Red 22	2036.63	3234.16	2614.46	40.67	19.18	17.16	26.33	2066.61	0.376	18.17	Islet only
14	Islet only	0	69	p14_4.5.10_s8_2_001_Merging001	Red 32	1937.59	3260.71	2638.08	54.18	17.16	16.15	26.33	1949.46	0.386	23.26	Islet only
14	Islet only	0	77	p14_4.5.10_s8_2_001_Merging001	Red 36	883.16	3270.64	2624.66	49.47	16.15	16.15	28.36	1214.64	0.366	27.85	Islet only
15	Acinar majority	0	47	p14_4.5.10_s8_2_001_Merging001	Red 21	1444.42	3305.78	2409.37	47.16	20.19	20.19	20.25	1740.8	0.355	26.96	Acinar only
15	Acinar majority	0	67	p14_4.5.10_s8_2_001_Merging001	Red 31	990.46	3291.79	2391.05	46.95	13.12	16.15	22.28	1264.21	0.38	18.21	Acinar only
15	Acinar majority	0	75	p14_4.5.10_s8_2_001_Merging001	Red 35	311.58	3289.43	2368.4	63.03	6.06	10.09	16.2	461.32	0.482	14.73	Acinar only
15	Acinar majority	0	14	p14_4.5.10_s8_2_001_Merging001	Red 3	94.92	3292.26	2450.4	35.66	9.08	7.07	10.13	218.68	0.46	9.52	Ductal only
15	Acinar majority	0	20	p14_4.5.10_s8_2_001_Merging001	Red 6	392.06	3311.51	2438.23	37.86	14.13	15.14	14.18	727.64	0.356	18.61	Ductal only
16	Acinar only	1	13	p14_4.5.10_s8_2_001_Merging001	Red 4	1106.01	2541.79	1430.85	38.44	15.14	17.16	18.23	1121.35	0.461	20.29	Acinar only
16	Acinar only	1	15	p14_4.5.10_s8_2_001_Merging001	Red 5	111.43	2547.55	1454.98	36.83	5.05	9.08	10.13	225.54	0.497	9.26	Acinar only
16	Acinar only	1	23	p14_4.5.10_s8_2_001_Merging001	Red 9	480.79	2562.22	1415.4	37.43	12.11	14.13	12.15	634.39	0.468	14.59	Acinar only
16	Acinar only	1	25	p14_4.5.10_s8_2_001_Merging001	Red 10	402.37	2517.81	1439.08	40.09	11.1	10.09	14.18	514.11	0.513	12.12	Acinar only
16	Acinar only	1	31	p14_4.5.10_s8_2_001_Merging001	Red 13	218.73	2650.79	1246.59	46.07	7.07	9.08	16.2	340.91	0.515	11.62	Acinar only
16	Acinar only	1	37	p14_4.5.10_s8_2_001_Merging001	Red 16	198.09	2573.14	1196.02	50.7	6.06	9.08	12.15	300.76	0.546	8.86	Acinar only
[truncated: 1,254 more rows]

## Sheet: boundary E12.5 to p14
	4.5.13
ID	Item Name	Name	Position X (µm)	Position Y (µm)	Position Z (µm)
2	p14 4.5.13 slide 14_2_Merging	Points 1	15.14	204.25	0
3	p14 4.5.13 slide 14_2_Merging	Points 2	34.52	240.61	0
4	p14 4.5.13 slide 14_2_Merging	Points 3	55.11	276.98	0
5	p14 4.5.13 slide 14_2_Merging	Points 4	69.65	296.37	0
6	p14 4.5.13 slide 14_2_Merging	Points 5	102.36	320.61	0
7	p14 4.5.13 slide 14_2_Merging	Points 6	142.33	338.8	0
8	p14 4.5.13 slide 14_2_Merging	Points 7	173.82	364.25	0
9	p14 4.5.13 slide 14_2_Merging	Points 8	202.89	392.13	0
10	p14 4.5.13 slide 14_2_Merging	Points 9	233.18	420.01	0
11	p14 4.5.13 slide 14_2_Merging	Points 10	257.4	424.86	0
12	p14 4.5.13 slide 14_2_Merging	Points 11	265.88	439.4	0
13	p14 4.5.13 slide 14_2_Merging	Points 12	285.26	449.71	0
14	p14 4.5.13 slide 14_2_Merging	Points 13	288.29	435.77	0
15	p14 4.5.13 slide 14_2_Merging	Points 14	298.59	457.59	0
16	p14 4.5.13 slide 14_2_Merging	Points 15	313.73	453.95	0
17	p14 4.5.13 slide 14_2_Merging	Points 16	324.02	456.37	0
18	p14 4.5.13 slide 14_2_Merging	Points 17	324.02	463.04	0
19	p14 4.5.13 slide 14_2_Merging	Points 18	328.26	470.31	0
20	p14 4.5.13 slide 14_2_Merging	Points 19	330.69	477.59	0
21	p14 4.5.13 slide 14_2_Merging	Points 20	338.56	482.43	0
22	p14 4.5.13 slide 14_2_Merging	Points 21	345.83	474.56	0
23	p14 4.5.13 slide 14_2_Merging	Points 22	356.12	480.01	0
24	p14 4.5.13 slide 14_2_Merging	Points 23	358.55	490.31	0
25	p14 4.5.13 slide 14_2_Merging	Points 24	365.81	495.16	0
26	p14 4.5.13 slide 14_2_Merging	Points 25	380.96	490.92	0
27	p14 4.5.13 slide 14_2_Merging	Points 26	391.25	494.56	0
28	p14 4.5.13 slide 14_2_Merging	Points 27	403.97	498.19	0
29	p14 4.5.13 slide 14_2_Merging	Points 28	419.11	490.92	0
30	p14 4.5.13 slide 14_2_Merging	Points 29	416.08	475.16	0
31	p14 4.5.13 slide 14_2_Merging	Points 30	424.56	466.68	0
32	p14 4.5.13 slide 14_2_Merging	Points 31	434.25	462.43	0
33	p14 4.5.13 slide 14_2_Merging	Points 32	446.97	459.4	0
34	p14 4.5.13 slide 14_2_Merging	Points 33	457.87	475.16	0
35	p14 4.5.13 slide 14_2_Merging	Points 34	475.44	483.04	0
36	p14 4.5.13 slide 14_2_Merging	Points 35	493	494.56	0
37	p14 4.5.13 slide 14_2_Merging	Points 36	520.26	510.31	0
38	p14 4.5.13 slide 14_2_Merging	Points 37	528.73	506.07	0
39	p14 4.5.13 slide 14_2_Merging	Points 38	536	516.98	0
40	p14 4.5.13 slide 14_2_Merging	Points 39	546.3	526.68	0
41	p14 4.5.13 slide 14_2_Merging	Points 40	562.05	532.13	0
42	p14 4.5.13 slide 14_2_Merging	Points 41	584.45	543.04	0
43	p14 4.5.13 slide 14_2_Merging	Points 42	600.2	547.89	0
44	p14 4.5.13 slide 14_2_Merging	Points 43	623.82	548.5	0
45	p14 4.5.13 slide 14_2_Merging	Points 44	642.6	540.62	0
46	p14 4.5.13 slide 14_2_Merging	Points 45	649.86	527.89	0
47	p14 4.5.13 slide 14_2_Merging	Points 46	653.5	521.22	0
48	p14 4.5.13 slide 14_2_Merging	Points 47	678.33	517.59	0
49	p14 4.5.13 slide 14_2_Merging	Points 48	705.58	512.13	0
50	p14 4.5.13 slide 14_2_Merging	Points 49	716.49	511.53	0
51	p14 4.5.13 slide 14_2_Merging	Points 50	719.51	527.89	0
52	p14 4.5.13 slide 14_2_Merging	Points 51	728.6	546.07	0
53	p14 4.5.13 slide 14_2_Merging	Points 52	726.78	553.35	0
54	p14 4.5.13 slide 14_2_Merging	Points 53	738.9	563.65	0
55	p14 4.5.13 slide 14_2_Merging	Points 54	757.67	573.95	0
56	p14 4.5.13 slide 14_2_Merging	Points 55	772.81	576.38	0
57	p14 4.5.13 slide 14_2_Merging	Points 56	791.59	580.01	0
58	p14 4.5.13 slide 14_2_Merging	Points 57	820.05	586.07	0
59	p14 4.5.13 slide 14_2_Merging	Points 58	833.38	584.86	0
60	p14 4.5.13 slide 14_2_Merging	Points 59	849.12	584.25	0
61	p14 4.5.13 slide 14_2_Merging	Points 60	862.45	578.19	0
62	p14 4.5.13 slide 14_2_Merging	Points 61	876.98	572.13	0
63	p14 4.5.13 slide 14_2_Merging	Points 62	889.7	572.74	0
64	p14 4.5.13 slide 14_2_Merging	Points 63	903.63	573.35	0
65	p14 4.5.13 slide 14_2_Merging	Points 64	915.75	574.56	0
66	p14 4.5.13 slide 14_2_Merging	Points 65	927.86	574.56	0
67	p14 4.5.13 slide 14_2_Merging	Points 66	951.48	570.32	0
68	p14 4.5.13 slide 14_2_Merging	Points 67	965.41	563.65	0
69	p14 4.5.13 slide 14_2_Merging	Points 68	968.44	576.98	0
70	p14 4.5.13 slide 14_2_Merging	Points 69	972.07	586.68	0
71	p14 4.5.13 slide 14_2_Merging	Points 70	974.49	589.71	0
72	p14 4.5.13 slide 14_2_Merging	Points 71	987.21	586.07	0
73	p14 4.5.13 slide 14_2_Merging	Points 72	1005.38	582.44	0
74	p14 4.5.13 slide 14_2_Merging	Points 73	1030.21	575.16	0
75	p14 4.5.13 slide 14_2_Merging	Points 74	1052.62	561.83	0
76	p14 4.5.13 slide 14_2_Merging	Points 75	1065.95	543.04	0
77	p14 4.5.13 slide 14_2_Merging	Points 76	1069.58	527.89	0
78	p14 4.5.13 slide 14_2_Merging	Points 77	1079.88	513.95	0
79	p14 4.5.13 slide 14_2_Merging	Points 78	1094.41	509.71	0
80	p14 4.5.13 slide 14_2_Merging	Points 79	1107.13	522.44	0
81	p14 4.5.13 slide 14_2_Merging	Points 80	1122.88	520.01	0
82	p14 4.5.13 slide 14_2_Merging	Points 81	1137.41	524.25	0
83	p14 4.5.13 slide 14_2_Merging	Points 82	1153.77	523.04	0
84	p14 4.5.13 slide 14_2_Merging	Points 83	1168.3	526.07	0
85	p14 4.5.13 slide 14_2_Merging	Points 84	1184.66	525.47	0
86	p14 4.5.13 slide 14_2_Merging	Points 85	1190.71	520.62	0
87	p14 4.5.13 slide 14_2_Merging	Points 86	1209.49	518.19	0
88	p14 4.5.13 slide 14_2_Merging	Points 87	1231.29	527.28	0
89	p14 4.5.13 slide 14_2_Merging	Points 88	1254.31	526.68	0
90	p14 4.5.13 slide 14_2_Merging	Points 89	1274.9	524.25	0
91	p14 4.5.13 slide 14_2_Merging	Points 90	1295.49	521.22	0
92	p14 4.5.13 slide 14_2_Merging	Points 91	1311.24	510.31	0
93	p14 4.5.13 slide 14_2_Merging	Points 92	1318.5	500.62	0
94	p14 4.5.13 slide 14_2_Merging	Points 93	1326.38	493.95	0
95	p14 4.5.13 slide 14_2_Merging	Points 94	1343.94	496.98	0
96	p14 4.5.13 slide 14_2_Merging	Points 95	1373.01	491.53	0
97	p14 4.5.13 slide 14_2_Merging	Points 96	1358.48	496.98	0
98	p14 4.5.13 slide 14_2_Merging	Points 97	1394.82	474.56	0
99	p14 4.5.13 slide 14_2_Merging	Points 98	1388.15	482.43	0
100	p14 4.5.13 slide 14_2_Merging	Points 99	1399.06	455.16	0
101	p14 4.5.13 slide 14_2_Merging	Points 100	1399.06	430.92	0
102	p14 4.5.13 slide 14_2_Merging	Points 101	1396.63	417.58	0
103	p14 4.5.13 slide 14_2_Merging	Points 102	1389.97	412.13	0
104	p14 4.5.13 slide 14_2_Merging	Points 103	1400.27	403.04	0
105	p14 4.5.13 slide 14_2_Merging	Points 104	1410.56	387.28	0
106	p14 4.5.13 slide 14_2_Merging	Points 105	1424.49	371.52	0
107	p14 4.5.13 slide 14_2_Merging	Points 106	1434.18	363.64	0
108	p14 4.5.13 slide 14_2_Merging	Points 107	1446.9	344.86	0
109	p14 4.5.13 slide 14_2_Merging	Points 108	1455.99	344.25	0
110	p14 4.5.13 slide 14_2_Merging	Points 109	1479	347.89	0
111	p14 4.5.13 slide 14_2_Merging	Points 110	1511.71	352.73	0
112	p14 4.5.13 slide 14_2_Merging	Points 111	1532.3	363.04	0
113	p14 4.5.13 slide 14_2_Merging	Points 112	1541.99	370.92	0
114	p14 4.5.13 slide 14_2_Merging	Points 113	1555.92	381.22	0
115	p14 4.5.13 slide 14_2_Merging	Points 114	1568.64	386.67	0
116	p14 4.5.13 slide 14_2_Merging	Points 115	1583.17	377.58	0
117	p14 4.5.13 slide 14_2_Merging	Points 116	1593.47	371.52	0
118	p14 4.5.13 slide 14_2_Merging	Points 117	1605.58	371.52	0
119	p14 4.5.13 slide 14_2_Merging	Points 118	1621.33	370.31	0
120	p14 4.5.13 slide 14_2_Merging	Points 119	1632.23	372.13	0
121	p14 4.5.13 slide 14_2_Merging	Points 120	1638.29	364.86	0
122	p14 4.5.13 slide 14_2_Merging	Points 121	1643.74	358.8	0
123	p14 4.5.13 slide 14_2_Merging	Points 122	1653.43	355.77	0
124	p14 4.5.13 slide 14_2_Merging	Points 123	1654.04	341.22	0
125	p14 4.5.13 slide 14_2_Merging	Points 124	1664.33	335.16	0
126	p14 4.5.13 slide 14_2_Merging	Points 125	1670.39	336.98	0
127	p14 4.5.13 slide 14_2_Merging	Points 126	1676.44	335.76	0
128	p14 4.5.13 slide 14_2_Merging	Points 127	1684.92	325.46	0
129	p14 4.5.13 slide 14_2_Merging	Points 128	1696.43	317.58	0
130	p14 4.5.13 slide 14_2_Merging	Points 129	1696.43	310.31	0
131	p14 4.5.13 slide 14_2_Merging	Points 130	1698.25	284.85	0
132	p14 4.5.13 slide 14_2_Merging	Points 131	1704.91	256.98	0
133	p14 4.5.13 slide 14_2_Merging	Points 132	1698.25	239.4	0
134	p14 4.5.13 slide 14_2_Merging	Points 133	1700.07	226.07	0
135	p14 4.5.13 slide 14_2_Merging	Points 134	1712.78	213.94	0
136	p14 4.5.13 slide 14_2_Merging	Points 135	1716.42	198.79	0
137	p14 4.5.13 slide 14_2_Merging	Points 136	1719.45	186.06	0
138	p14 4.5.13 slide 14_2_Merging	Points 137	1720.66	159.4	0
139	p14 4.5.13 slide 14_2_Merging	Points 138	1725.5	142.43	0
140	p14 4.5.13 slide 14_2_Merging	Points 139	1726.11	121.21	0
141	p14 4.5.13 slide 14_2_Merging	Points 140	1732.77	105.46	0
142	p14 4.5.13 slide 14_2_Merging	Points 141	1732.16	84.85	0
143	p14 4.5.13 slide 14_2_Merging	Points 142	1729.14	67.27	0
144	p14 4.5.13 slide 14_2_Merging	Points 143	1714	68.49	0
145	p14 4.5.13 slide 14_2_Merging	Points 144	1697.64	70.3	0
146	p14 4.5.13 slide 14_2_Merging	Points 145	1690.98	74.55	0
147	p14 4.5.13 slide 14_2_Merging	Points 146	1668.57	74.55	0
148	p14 4.5.13 slide 14_2_Merging	Points 147	1651.01	78.79	0
149	p14 4.5.13 slide 14_2_Merging	Points 148	1643.13	84.24	0
150	p14 4.5.13 slide 14_2_Merging	Points 149	1629.81	87.88	0
151	p14 4.5.13 slide 14_2_Merging	Points 150	1623.75	101.82	0
152	p14 4.5.13 slide 14_2_Merging	Points 151	1616.49	95.15	0
153	p14 4.5.13 slide 14_2_Merging	Points 152	1604.98	87.27	0
154	p14 4.5.13 slide 14_2_Merging	Points 153	1596.5	83.03	0
155	p14 4.5.13 slide 14_2_Merging	Points 154	1580.75	81.82	0
156	p14 4.5.13 slide 14_2_Merging	Points 155	1572.88	79.4	0
157	p14 4.5.13 slide 14_2_Merging	Points 156	1557.74	72.12	0
158	p14 4.5.13 slide 14_2_Merging	Points 157	1541.99	73.94	0
159	p14 4.5.13 slide 14_2_Merging	Points 158	1520.19	76.97	0
160	p14 4.5.13 slide 14_2_Merging	Points 159	1485.66	84.24	0
161	p14 4.5.13 slide 14_2_Merging	Points 160	1503.23	80.61	0
162	p14 4.5.13 slide 14_2_Merging	Points 161	1472.95	86.06	0
163	p14 4.5.13 slide 14_2_Merging	Points 162	1453.56	80.61	0
164	p14 4.5.13 slide 14_2_Merging	Points 163	1446.3	74.55	0
165	p14 4.5.13 slide 14_2_Merging	Points 164	1436	67.88	0
166	p14 4.5.13 slide 14_2_Merging	Points 165	1423.28	66.06	0
167	p14 4.5.13 slide 14_2_Merging	Points 166	1411.17	64.85	0
168	p14 4.5.13 slide 14_2_Merging	Points 167	1396.63	63.03	0
169	p14 4.5.13 slide 14_2_Merging	Points 168	1381.49	63.03	0
170	p14 4.5.13 slide 14_2_Merging	Points 169	1362.72	64.24	0
171	p14 4.5.13 slide 14_2_Merging	Points 170	1346.36	63.03	0
172	p14 4.5.13 slide 14_2_Merging	Points 171	1330.01	62.43	0
173	p14 4.5.13 slide 14_2_Merging	Points 172	1312.45	60	0
174	p14 4.5.13 slide 14_2_Merging	Points 173	1305.18	60	0
175	p14 4.5.13 slide 14_2_Merging	Points 174	1285.19	62.43	0
176	p14 4.5.13 slide 14_2_Merging	Points 175	1274.29	67.88	0
177	p14 4.5.13 slide 14_2_Merging	Points 176	1253.09	72.73	0
178	p14 4.5.13 slide 14_2_Merging	Points 177	1235.53	71.52	0
179	p14 4.5.13 slide 14_2_Merging	Points 178	1215.54	73.33	0
180	p14 4.5.13 slide 14_2_Merging	Points 179	1207.67	81.82	0
181	p14 4.5.13 slide 14_2_Merging	Points 180	1190.11	81.82	0
182	p14 4.5.13 slide 14_2_Merging	Points 181	1172.54	80.61	0
183	p14 4.5.13 slide 14_2_Merging	Points 182	1151.34	82.43	0
184	p14 4.5.13 slide 14_2_Merging	Points 183	1132.57	85.46	0
185	p14 4.5.13 slide 14_2_Merging	Points 184	1111.37	81.82	0
186	p14 4.5.13 slide 14_2_Merging	Points 185	1089.57	81.21	0
187	p14 4.5.13 slide 14_2_Merging	Points 186	1060.5	83.03	0
188	p14 4.5.13 slide 14_2_Merging	Points 187	1035.06	83.03	0
189	p14 4.5.13 slide 14_2_Merging	Points 188	1011.44	79.4	0
190	p14 4.5.13 slide 14_2_Merging	Points 189	992.66	77.58	0
191	p14 4.5.13 slide 14_2_Merging	Points 190	978.13	82.43	0
192	p14 4.5.13 slide 14_2_Merging	Points 191	955.11	81.82	0
193	p14 4.5.13 slide 14_2_Merging	Points 192	955.11	92.12	0
194	p14 4.5.13 slide 14_2_Merging	Points 193	955.11	99.4	0
195	p14 4.5.13 slide 14_2_Merging	Points 194	953.9	107.28	0
196	p14 4.5.13 slide 14_2_Merging	Points 195	950.87	115.15	0
197	p14 4.5.13 slide 14_2_Merging	Points 196	944.21	121.21	0
198	p14 4.5.13 slide 14_2_Merging	Points 197	931.49	116.37	0
199	p14 4.5.13 slide 14_2_Merging	Points 198	924.22	109.7	0
200	p14 4.5.13 slide 14_2_Merging	Points 199	909.08	113.34	0
201	p14 4.5.13 slide 14_2_Merging	Points 200	891.52	106.67	0
202	p14 4.5.13 slide 14_2_Merging	Points 201	867.29	105.46	0
203	p14 4.5.13 slide 14_2_Merging	Points 202	855.79	112.12	0
204	p14 4.5.13 slide 14_2_Merging	Points 203	839.43	110.91	0
205	p14 4.5.13 slide 14_2_Merging	Points 204	819.45	125.46	0
206	p14 4.5.13 slide 14_2_Merging	Points 205	797.64	128.49	0
207	p14 4.5.13 slide 14_2_Merging	Points 206	778.87	139.4	0
208	p14 4.5.13 slide 14_2_Merging	Points 207	763.12	143.03	0
209	p14 4.5.13 slide 14_2_Merging	Points 208	747.37	137.58	0
210	p14 4.5.13 slide 14_2_Merging	Points 209	741.32	158.19	0
211	p14 4.5.13 slide 14_2_Merging	Points 210	734.66	172.12	0
212	p14 4.5.13 slide 14_2_Merging	Points 211	729.2	163.64	0
213	p14 4.5.13 slide 14_2_Merging	Points 212	725.57	152.73	0
214	p14 4.5.13 slide 14_2_Merging	Points 213	712.25	149.09	0
215	p14 4.5.13 slide 14_2_Merging	Points 214	694.68	146.06	0
216	p14 4.5.13 slide 14_2_Merging	Points 215	681.96	139.4	0
217	p14 4.5.13 slide 14_2_Merging	Points 216	668.64	136.37	0
218	p14 4.5.13 slide 14_2_Merging	Points 217	638.36	134.55	0
219	p14 4.5.13 slide 14_2_Merging	Points 218	626.85	132.12	0
220	p14 4.5.13 slide 14_2_Merging	Points 219	603.84	135.15	0
221	p14 4.5.13 slide 14_2_Merging	Points 220	591.72	135.76	0
222	p14 4.5.13 slide 14_2_Merging	Points 221	543.88	135.76	0
223	p14 4.5.13 slide 14_2_Merging	Points 222	509.35	137.58	0
224	p14 4.5.13 slide 14_2_Merging	Points 223	567.5	136.97	0
225	p14 4.5.13 slide 14_2_Merging	Points 224	525.1	136.37	0
226	p14 4.5.13 slide 14_2_Merging	Points 225	483.92	143.03	0
227	p14 4.5.13 slide 14_2_Merging	Points 226	460.9	142.43	0
228	p14 4.5.13 slide 14_2_Merging	Points 227	431.83	138.18	0
229	p14 4.5.13 slide 14_2_Merging	Points 228	414.27	136.37	0
230	p14 4.5.13 slide 14_2_Merging	Points 229	396.1	132.12	0
231	p14 4.5.13 slide 14_2_Merging	Points 230	387.62	135.15	0
232	p14 4.5.13 slide 14_2_Merging	Points 231	362.18	135.76	0
233	p14 4.5.13 slide 14_2_Merging	Points 232	342.8	133.94	0
234	p14 4.5.13 slide 14_2_Merging	Points 233	320.39	136.37	0
235	p14 4.5.13 slide 14_2_Merging	Points 234	307.07	132.12	0
236	p14 4.5.13 slide 14_2_Merging	Points 235	295.56	132.73	0
237	p14 4.5.13 slide 14_2_Merging	Points 236	278.6	133.94	0
238	p14 4.5.13 slide 14_2_Merging	Points 237	276.18	143.64	0
239	p14 4.5.13 slide 14_2_Merging	Points 238	262.25	151.52	0
240	p14 4.5.13 slide 14_2_Merging	Points 239	259.22	166.67	0
241	p14 4.5.13 slide 14_2_Merging	Points 240	250.74	169.7	0
242	p14 4.5.13 slide 14_2_Merging	Points 241	243.47	167.28	0
243	p14 4.5.13 slide 14_2_Merging	Points 242	239.23	156.97	0
244	p14 4.5.13 slide 14_2_Merging	Points 243	213.8	161.22	0
245	p14 4.5.13 slide 14_2_Merging	Points 244	208.34	168.49	0
246	p14 4.5.13 slide 14_2_Merging	Points 245	187.15	165.46	0
247	p14 4.5.13 slide 14_2_Merging	Points 246	172.01	155.76	0
248	p14 4.5.13 slide 14_2_Merging	Points 247	159.29	153.34	0
249	p14 4.5.13 slide 14_2_Merging	Points 248	27.25	184.85	0
250	p14 4.5.13 slide 14_2_Merging	Points 249	44.82	170.91	0
251	p14 4.5.13 slide 14_2_Merging	Points 250	67.23	161.22	0
252	p14 4.5.13 slide 14_2_Merging	Points 251	88.43	164.25	0
253	p14 4.5.13 slide 14_2_Merging	Points 252	115.68	163.03	0
254	p14 4.5.13 slide 14_2_Merging	Points 253	134.45	155.76	0
1	p14 4.5.13 slide 14_1_Merging	Points 1	870.29	284.16	0
2	p14 4.5.13 slide 14_1_Merging	Points 2	895.73	280.52	0
3	p14 4.5.13 slide 14_1_Merging	Points 3	918.74	270.83	0
4	p14 4.5.13 slide 14_1_Merging	Points 4	935.09	268.41	0
5	p14 4.5.13 slide 14_1_Merging	Points 5	950.23	267.19	0
6	p14 4.5.13 slide 14_1_Merging	Points 6	959.32	271.43	0
7	p14 4.5.13 slide 14_1_Merging	Points 7	961.74	265.98	0
8	p14 4.5.13 slide 14_1_Merging	Points 8	960.53	261.13	0
9	p14 4.5.13 slide 14_1_Merging	Points 9	959.32	253.26	0
10	p14 4.5.13 slide 14_1_Merging	Points 10	967.19	251.44	0
11	p14 4.5.13 slide 14_1_Merging	Points 11	975.06	258.71	0
12	p14 4.5.13 slide 14_1_Merging	Points 12	980.51	252.65	0
13	p14 4.5.13 slide 14_1_Merging	Points 13	984.15	244.78	0
14	p14 4.5.13 slide 14_1_Merging	Points 14	994.44	241.14	0
15	p14 4.5.13 slide 14_1_Merging	Points 15	999.29	233.87	0
16	p14 4.5.13 slide 14_1_Merging	Points 16	1004.13	234.48	0
17	p14 4.5.13 slide 14_1_Merging	Points 17	1005.95	231.45	0
18	p14 4.5.13 slide 14_1_Merging	Points 18	1012.01	232.05	0
19	p14 4.5.13 slide 14_1_Merging	Points 19	1018.06	233.26	0
20	p14 4.5.13 slide 14_1_Merging	Points 20	1026.54	231.45	0
21	p14 4.5.13 slide 14_1_Merging	Points 21	1035.63	227.21	0
22	p14 4.5.13 slide 14_1_Merging	Points 22	1055.61	234.48	0
23	p14 4.5.13 slide 14_1_Merging	Points 23	1070.15	229.02	0
24	p14 4.5.13 slide 14_1_Merging	Points 24	1075.6	208.42	0
25	p14 4.5.13 slide 14_1_Merging	Points 25	1081.05	187.22	0
26	p14 4.5.13 slide 14_1_Merging	Points 26	1088.92	164.19	0
27	p14 4.5.13 slide 14_1_Merging	Points 27	1092.56	149.65	0
28	p14 4.5.13 slide 14_1_Merging	Points 28	1096.19	142.38	0
29	p14 4.5.13 slide 14_1_Merging	Points 29	1111.94	136.32	0
30	p14 4.5.13 slide 14_1_Merging	Points 30	1121.02	133.9	0
31	p14 4.5.13 slide 14_1_Merging	Points 31	1133.74	122.99	0
32	p14 4.5.13 slide 14_1_Merging	Points 32	1163.41	125.42	0
33	p14 4.5.13 slide 14_1_Merging	Points 33	1191.88	131.48	0
34	p14 4.5.13 slide 14_1_Merging	Points 34	1223.37	138.75	0
35	p14 4.5.13 slide 14_1_Merging	Points 35	1254.86	142.38	0
36	p14 4.5.13 slide 14_1_Merging	Points 36	1275.46	150.86	0
37	p14 4.5.13 slide 14_1_Merging	Points 37	1304.53	162.98	0
38	p14 4.5.13 slide 14_1_Merging	Points 38	1342.08	166.62	0
39	p14 4.5.13 slide 14_1_Merging	Points 39	1357.22	153.89	0
40	p14 4.5.13 slide 14_1_Merging	Points 40	1375.99	153.89	0
41	p14 4.5.13 slide 14_1_Merging	Points 41	1414.75	156.32	0
42	p14 4.5.13 slide 14_1_Merging	Points 42	1446.24	147.23	0
43	p14 4.5.13 slide 14_1_Merging	Points 43	1469.86	132.08	0
44	p14 4.5.13 slide 14_1_Merging	Points 44	1512.26	117.54	0
45	p14 4.5.13 slide 14_1_Merging	Points 45	1537.09	108.45	0
46	p14 4.5.13 slide 14_1_Merging	Points 46	1567.98	106.64	0
47	p14 4.5.13 slide 14_1_Merging	Points 47	1609.76	106.03	0
48	p14 4.5.13 slide 14_1_Merging	Points 48	1652.16	111.48	0
49	p14 4.5.13 slide 14_1_Merging	Points 49	1675.17	121.78	0
50	p14 4.5.13 slide 14_1_Merging	Points 50	1700.61	115.72	0
51	p14 4.5.13 slide 14_1_Merging	Points 51	1730.89	113.91	0
52	p14 4.5.13 slide 14_1_Merging	Points 52	1748.45	110.27	0
53	p14 4.5.13 slide 14_1_Merging	Points 53	1758.75	116.94	0
54	p14 4.5.13 slide 14_1_Merging	Points 54	1764.8	136.32	0
55	p14 4.5.13 slide 14_1_Merging	Points 55	1784.79	136.32	0
56	p14 4.5.13 slide 14_1_Merging	Points 56	1801.75	127.84	0
57	p14 4.5.13 slide 14_1_Merging	Points 57	1816.89	113.91	0
58	p14 4.5.13 slide 14_1_Merging	Points 58	1831.42	99.97	0
59	p14 4.5.13 slide 14_1_Merging	Points 59	1852.62	95.12	0
60	p14 4.5.13 slide 14_1_Merging	Points 60	1874.42	91.49	0
61	p14 4.5.13 slide 14_1_Merging	Points 61	1893.2	87.25	0
62	p14 4.5.13 slide 14_1_Merging	Points 62	1916.21	87.85	0
63	p14 4.5.13 slide 14_1_Merging	Points 63	1946.49	95.73	0
64	p14 4.5.13 slide 14_1_Merging	Points 64	1964.66	116.94	0
65	p14 4.5.13 slide 14_1_Merging	Points 65	1966.48	136.93	0
66	p14 4.5.13 slide 14_1_Merging	Points 66	1968.9	150.86	0
67	p14 4.5.13 slide 14_1_Merging	Points 67	1981.62	161.77	0
68	p14 4.5.13 slide 14_1_Merging	Points 68	1994.34	169.04	0
69	p14 4.5.13 slide 14_1_Merging	Points 69	2005.24	181.16	0
70	p14 4.5.13 slide 14_1_Merging	Points 70	2016.14	191.46	0
71	p14 4.5.13 slide 14_1_Merging	Points 71	2019.17	201.15	0
72	p14 4.5.13 slide 14_1_Merging	Points 72	2014.32	209.03	0
73	p14 4.5.13 slide 14_1_Merging	Points 73	2012.51	225.99	0
74	p14 4.5.13 slide 14_1_Merging	Points 74	2013.72	236.29	0
75	p14 4.5.13 slide 14_1_Merging	Points 75	2007.66	245.38	0
76	p14 4.5.13 slide 14_1_Merging	Points 76	2000.39	252.05	0
77	p14 4.5.13 slide 14_1_Merging	Points 77	2006.45	262.95	0
78	p14 4.5.13 slide 14_1_Merging	Points 78	2011.3	272.65	0
79	p14 4.5.13 slide 14_1_Merging	Points 79	2013.11	289.01	0
80	p14 4.5.13 slide 14_1_Merging	Points 80	2014.32	297.49	0
81	p14 4.5.13 slide 14_1_Merging	Points 81	2013.11	307.18	0
82	p14 4.5.13 slide 14_1_Merging	Points 82	2006.45	321.72	0
83	p14 4.5.13 slide 14_1_Merging	Points 83	2003.42	331.42	0
84	p14 4.5.13 slide 14_1_Merging	Points 84	1999.79	344.75	0
85	p14 4.5.13 slide 14_1_Merging	Points 85	1996.16	360.5	0
86	p14 4.5.13 slide 14_1_Merging	Points 86	1995.55	374.43	0
87	p14 4.5.13 slide 14_1_Merging	Points 87	1982.83	388.98	0
88	p14 4.5.13 slide 14_1_Merging	Points 88	1989.49	382.31	0
89	p14 4.5.13 slide 14_1_Merging	Points 89	1978.59	398.67	0
90	p14 4.5.13 slide 14_1_Merging	Points 90	1972.54	407.15	0
91	p14 4.5.13 slide 14_1_Merging	Points 91	1968.3	411.39	0
92	p14 4.5.13 slide 14_1_Merging	Points 92	1963.45	422.3	0
93	p14 4.5.13 slide 14_1_Merging	Points 93	1955.58	427.75	0
94	p14 4.5.13 slide 14_1_Merging	Points 94	1946.49	436.84	0
95	p14 4.5.13 slide 14_1_Merging	Points 95	1941.04	441.08	0
96	p14 4.5.13 slide 14_1_Merging	Points 96	1938.01	450.78	0
97	p14 4.5.13 slide 14_1_Merging	Points 97	1930.75	457.44	0
98	p14 4.5.13 slide 14_1_Merging	Points 98	1924.09	457.44	0
99	p14 4.5.13 slide 14_1_Merging	Points 99	1915.61	465.92	0
100	p14 4.5.13 slide 14_1_Merging	Points 100	1906.52	473.19	0
101	p14 4.5.13 slide 14_1_Merging	Points 101	1899.25	482.89	0
102	p14 4.5.13 slide 14_1_Merging	Points 102	1887.75	482.89	0
103	p14 4.5.13 slide 14_1_Merging	Points 103	1882.9	491.98	0
104	p14 4.5.13 slide 14_1_Merging	Points 104	1876.24	498.03	0
105	p14 4.5.13 slide 14_1_Merging	Points 105	1868.37	503.49	0
106	p14 4.5.13 slide 14_1_Merging	Points 106	1860.49	504.7	0
107	p14 4.5.13 slide 14_1_Merging	Points 107	1854.44	507.12	0
108	p14 4.5.13 slide 14_1_Merging	Points 108	1847.78	508.94	0
109	p14 4.5.13 slide 14_1_Merging	Points 109	1840.51	514.39	0
110	p14 4.5.13 slide 14_1_Merging	Points 110	1832.03	518.03	0
111	p14 4.5.13 slide 14_1_Merging	Points 111	1820.52	522.88	0
112	p14 4.5.13 slide 14_1_Merging	Points 112	1807.8	529.54	0
113	p14 4.5.13 slide 14_1_Merging	Points 113	1795.09	533.78	0
114	p14 4.5.13 slide 14_1_Merging	Points 114	1782.37	540.45	0
115	p14 4.5.13 slide 14_1_Merging	Points 115	1769.65	545.9	0
116	p14 4.5.13 slide 14_1_Merging	Points 116	1752.09	551.96	0
117	p14 4.5.13 slide 14_1_Merging	Points 117	1741.79	559.23	0
118	p14 4.5.13 slide 14_1_Merging	Points 118	1724.23	563.47	0
119	p14 4.5.13 slide 14_1_Merging	Points 119	1716.35	572.56	0
120	p14 4.5.13 slide 14_1_Merging	Points 120	1709.09	578.01	0
121	p14 4.5.13 slide 14_1_Merging	Points 121	1699.4	579.83	0
122	p14 4.5.13 slide 14_1_Merging	Points 122	1690.31	580.43	0
123	p14 4.5.13 slide 14_1_Merging	Points 123	1676.38	589.52	0
124	p14 4.5.13 slide 14_1_Merging	Points 124	1662.45	585.28	0
125	p14 4.5.13 slide 14_1_Merging	Points 125	1660.03	590.73	0
126	p14 4.5.13 slide 14_1_Merging	Points 126	1655.79	598	0
127	p14 4.5.13 slide 14_1_Merging	Points 127	1650.34	603.46	0
128	p14 4.5.13 slide 14_1_Merging	Points 128	1638.83	608.3	0
129	p14 4.5.13 slide 14_1_Merging	Points 129	1629.75	610.73	0
130	p14 4.5.13 slide 14_1_Merging	Points 130	1607.34	613.15	0
131	p14 4.5.13 slide 14_1_Merging	Points 131	1596.44	608.91	0
132	p14 4.5.13 slide 14_1_Merging	Points 132	1574.03	604.67	0
133	p14 4.5.13 slide 14_1_Merging	Points 133	1550.41	599.22	0
134	p14 4.5.13 slide 14_1_Merging	Points 134	1536.48	610.12	0
135	p14 4.5.13 slide 14_1_Merging	Points 135	1531.03	617.39	0
136	p14 4.5.13 slide 14_1_Merging	Points 136	1523.16	627.69	0
137	p14 4.5.13 slide 14_1_Merging	Points 137	1517.1	634.36	0
138	p14 4.5.13 slide 14_1_Merging	Points 138	1507.41	639.2	0
139	p14 4.5.13 slide 14_1_Merging	Points 139	1495.91	645.87	0
140	p14 4.5.13 slide 14_1_Merging	Points 140	1488.03	648.29	0
141	p14 4.5.13 slide 14_1_Merging	Points 141	1477.74	657.99	0
142	p14 4.5.13 slide 14_1_Merging	Points 142	1464.41	670.1	0
143	p14 4.5.13 slide 14_1_Merging	Points 143	1454.12	678.59	0
144	p14 4.5.13 slide 14_1_Merging	Points 144	1443.82	686.46	0
145	p14 4.5.13 slide 14_1_Merging	Points 145	1429.89	693.13	0
146	p14 4.5.13 slide 14_1_Merging	Points 146	1414.75	699.79	0
147	p14 4.5.13 slide 14_1_Merging	Points 147	1395.98	709.49	0
148	p14 4.5.13 slide 14_1_Merging	Points 148	1374.78	710.09	0
149	p14 4.5.13 slide 14_1_Merging	Points 149	1366.3	702.22	0
150	p14 4.5.13 slide 14_1_Merging	Points 150	1358.43	697.37	0
151	p14 4.5.13 slide 14_1_Merging	Points 151	1342.68	694.95	0
152	p14 4.5.13 slide 14_1_Merging	Points 152	1331.17	694.34	0
153	p14 4.5.13 slide 14_1_Merging	Points 153	1318.46	687.07	0
154	p14 4.5.13 slide 14_1_Merging	Points 154	1303.31	688.89	0
155	p14 4.5.13 slide 14_1_Merging	Points 155	1299.08	696.76	0
156	p14 4.5.13 slide 14_1_Merging	Points 156	1291.2	699.79	0
157	p14 4.5.13 slide 14_1_Merging	Points 157	1277.88	697.98	0
158	p14 4.5.13 slide 14_1_Merging	Points 158	1266.98	696.76	0
159	p14 4.5.13 slide 14_1_Merging	Points 159	1254.26	696.16	0
160	p14 4.5.13 slide 14_1_Merging	Points 160	1243.36	699.19	0
161	p14 4.5.13 slide 14_1_Merging	Points 161	1242.15	705.85	0
162	p14 4.5.13 slide 14_1_Merging	Points 162	1240.94	721.6	0
163	p14 4.5.13 slide 14_1_Merging	Points 163	1239.72	731.9	0
164	p14 4.5.13 slide 14_1_Merging	Points 164	1234.88	734.93	0
165	p14 4.5.13 slide 14_1_Merging	Points 165	1220.95	745.23	0
166	p14 4.5.13 slide 14_1_Merging	Points 166	1207.63	754.32	0
167	p14 4.5.13 slide 14_1_Merging	Points 167	1191.88	757.96	0
168	p14 4.5.13 slide 14_1_Merging	Points 168	1187.03	767.65	0
169	p14 4.5.13 slide 14_1_Merging	Points 169	1176.13	770.08	0
170	p14 4.5.13 slide 14_1_Merging	Points 170	1162.2	771.89	0
171	p14 4.5.13 slide 14_1_Merging	Points 171	1142.82	774.32	0
172	p14 4.5.13 slide 14_1_Merging	Points 172	1124.65	760.99	0
173	p14 4.5.13 slide 14_1_Merging	Points 173	1113.75	767.65	0
174	p14 4.5.13 slide 14_1_Merging	Points 174	1107.7	772.5	0
175	p14 4.5.13 slide 14_1_Merging	Points 175	1101.03	777.95	0
176	p14 4.5.13 slide 14_1_Merging	Points 176	1083.47	782.8	0
177	p14 4.5.13 slide 14_1_Merging	Points 177	1059.25	789.46	0
178	p14 4.5.13 slide 14_1_Merging	Points 178	1038.05	791.89	0
179	p14 4.5.13 slide 14_1_Merging	Points 179	1018.06	790.07	0
180	p14 4.5.13 slide 14_1_Merging	Points 180	1005.35	790.68	0
181	p14 4.5.13 slide 14_1_Merging	Points 181	993.23	794.31	0
182	p14 4.5.13 slide 14_1_Merging	Points 182	984.15	794.31	0
183	p14 4.5.13 slide 14_1_Merging	Points 183	971.43	798.55	0
184	p14 4.5.13 slide 14_1_Merging	Points 184	956.89	794.31	0
185	p14 4.5.13 slide 14_1_Merging	Points 185	943.57	799.76	0
186	p14 4.5.13 slide 14_1_Merging	Points 186	930.85	796.73	0
187	p14 4.5.13 slide 14_1_Merging	Points 187	924.8	796.13	0
188	p14 4.5.13 slide 14_1_Merging	Points 188	912.68	795.52	0
189	p14 4.5.13 slide 14_1_Merging	Points 189	904.81	796.73	0
190	p14 4.5.13 slide 14_1_Merging	Points 190	889.67	795.52	0
191	p14 4.5.13 slide 14_1_Merging	Points 191	876.95	796.73	0
192	p14 4.5.13 slide 14_1_Merging	Points 192	870.29	803.4	0
193	p14 4.5.13 slide 14_1_Merging	Points 193	861.81	805.82	0
194	p14 4.5.13 slide 14_1_Merging	Points 194	846.67	809.46	0
195	p14 4.5.13 slide 14_1_Merging	Points 195	824.87	817.33	0
196	p14 4.5.13 slide 14_1_Merging	Points 196	806.7	823.39	0
197	p14 4.5.13 slide 14_1_Merging	Points 197	789.74	829.45	0
198	p14 4.5.13 slide 14_1_Merging	Points 198	772.18	836.72	0
199	p14 4.5.13 slide 14_1_Merging	Points 199	760.07	838.54	0
200	p14 4.5.13 slide 14_1_Merging	Points 200	749.16	829.45	0
201	p14 4.5.13 slide 14_1_Merging	Points 201	740.69	826.42	0
202	p14 4.5.13 slide 14_1_Merging	Points 202	726.15	829.45	0
203	p14 4.5.13 slide 14_1_Merging	Points 203	714.04	833.69	0
204	p14 4.5.13 slide 14_1_Merging	Points 204	695.87	834.3	0
205	p14 4.5.13 slide 14_1_Merging	Points 205	683.76	834.3	0
206	p14 4.5.13 slide 14_1_Merging	Points 206	679.52	840.96	0
207	p14 4.5.13 slide 14_1_Merging	Points 207	669.83	842.78	0
208	p14 4.5.13 slide 14_1_Merging	Points 208	659.53	838.54	0
209	p14 4.5.13 slide 14_1_Merging	Points 209	653.47	842.78	0
210	p14 4.5.13 slide 14_1_Merging	Points 210	641.97	856.11	0
211	p14 4.5.13 slide 14_1_Merging	Points 211	629.85	862.17	0
212	p14 4.5.13 slide 14_1_Merging	Points 212	611.69	860.96	0
213	p14 4.5.13 slide 14_1_Merging	Points 213	595.94	862.17	0
214	p14 4.5.13 slide 14_1_Merging	Points 214	585.64	860.96	0
215	p14 4.5.13 slide 14_1_Merging	Points 215	572.93	853.69	0
216	p14 4.5.13 slide 14_1_Merging	Points 216	569.9	862.78	0
217	p14 4.5.13 slide 14_1_Merging	Points 217	568.08	869.44	0
218	p14 4.5.13 slide 14_1_Merging	Points 218	560.81	876.1	0
219	p14 4.5.13 slide 14_1_Merging	Points 219	548.7	873.08	0
220	p14 4.5.13 slide 14_1_Merging	Points 220	534.77	874.89	0
221	p14 4.5.13 slide 14_1_Merging	Points 221	522.05	870.65	0
222	p14 4.5.13 slide 14_1_Merging	Points 222	505.1	868.83	0
223	p14 4.5.13 slide 14_1_Merging	Points 223	486.32	863.38	0
224	p14 4.5.13 slide 14_1_Merging	Points 224	473	857.32	0
225	p14 4.5.13 slide 14_1_Merging	Points 225	453.62	867.02	0
226	p14 4.5.13 slide 14_1_Merging	Points 226	436.05	865.8	0
227	p14 4.5.13 slide 14_1_Merging	Points 227	418.49	857.93	0
228	p14 4.5.13 slide 14_1_Merging	Points 228	405.77	842.78	0
229	p14 4.5.13 slide 14_1_Merging	Points 229	395.48	847.02	0
230	p14 4.5.13 slide 14_1_Merging	Points 230	383.97	847.02	0
231	p14 4.5.13 slide 14_1_Merging	Points 231	357.93	840.96	0
232	p14 4.5.13 slide 14_1_Merging	Points 232	339.15	830.66	0
233	p14 4.5.13 slide 14_1_Merging	Points 233	317.96	824	0
234	p14 4.5.13 slide 14_1_Merging	Points 234	294.94	832.48	0
235	p14 4.5.13 slide 14_1_Merging	Points 235	288.28	840.96	0
236	p14 4.5.13 slide 14_1_Merging	Points 236	276.77	838.54	0
237	p14 4.5.13 slide 14_1_Merging	Points 237	267.69	846.42	0
238	p14 4.5.13 slide 14_1_Merging	Points 238	257.39	849.45	0
239	p14 4.5.13 slide 14_1_Merging	Points 239	238.62	843.39	0
240	p14 4.5.13 slide 14_1_Merging	Points 240	225.29	828.85	0
241	p14 4.5.13 slide 14_1_Merging	Points 241	218.63	835.51	0
242	p14 4.5.13 slide 14_1_Merging	Points 242	206.52	835.51	0
243	p14 4.5.13 slide 14_1_Merging	Points 243	196.22	836.72	0
244	p14 4.5.13 slide 14_1_Merging	Points 244	185.93	838.54	0
245	p14 4.5.13 slide 14_1_Merging	Points 245	173.82	834.3	0
246	p14 4.5.13 slide 14_1_Merging	Points 246	163.52	833.09	0
247	p14 4.5.13 slide 14_1_Merging	Points 247	155.04	827.03	0
248	p14 4.5.13 slide 14_1_Merging	Points 248	154.44	831.88	0
249	p14 4.5.13 slide 14_1_Merging	Points 249	145.96	834.9	0
250	p14 4.5.13 slide 14_1_Merging	Points 250	135.06	830.66	0
251	p14 4.5.13 slide 14_1_Merging	Points 251	119.31	820.97	0
252	p14 4.5.13 slide 14_1_Merging	Points 252	105.38	811.28	0
253	p14 4.5.13 slide 14_1_Merging	Points 253	104.77	802.19	0
254	p14 4.5.13 slide 14_1_Merging	Points 254	99.32	797.34	0
255	p14 4.5.13 slide 14_1_Merging	Points 255	91.45	805.82	0
256	p14 4.5.13 slide 14_1_Merging	Points 256	79.34	796.13	0
257	p14 4.5.13 slide 14_1_Merging	Points 257	70.86	784.62	0
258	p14 4.5.13 slide 14_1_Merging	Points 258	55.72	779.16	0
259	p14 4.5.13 slide 14_1_Merging	Points 259	48.45	774.32	0
260	p14 4.5.13 slide 14_1_Merging	Points 260	37.55	763.41	0
261	p14 4.5.13 slide 14_1_Merging	Points 261	25.44	747.66	0
262	p14 4.5.13 slide 14_1_Merging	Points 262	18.17	730.09	0
263	p14 4.5.13 slide 14_1_Merging	Points 263	15.14	720.39	0
264	p14 4.5.13 slide 14_1_Merging	Points 264	15.14	712.52	0
265	p14 4.5.13 slide 14_1_Merging	Points 265	19.38	705.85	0
266	p14 4.5.13 slide 14_1_Merging	Points 266	19.38	700.4	0
267	p14 4.5.13 slide 14_1_Merging	Points 267	13.93	693.73	0
268	p14 4.5.13 slide 14_1_Merging	Points 268	12.72	684.04	0
269	p14 4.5.13 slide 14_1_Merging	Points 269	12.72	670.71	0
270	p14 4.5.13 slide 14_1_Merging	Points 270	16.96	661.02	0
271	p14 4.5.13 slide 14_1_Merging	Points 271	18.17	642.84	0
272	p14 4.5.13 slide 14_1_Merging	Points 272	24.83	633.15	0
273	p14 4.5.13 slide 14_1_Merging	Points 273	34.52	628.9	0
274	p14 4.5.13 slide 14_1_Merging	Points 274	41.18	618	0
275	p14 4.5.13 slide 14_1_Merging	Points 275	50.87	605.28	0
276	p14 4.5.13 slide 14_1_Merging	Points 276	57.53	599.22	0
277	p14 4.5.13 slide 14_1_Merging	Points 277	62.38	589.52	0
278	p14 4.5.13 slide 14_1_Merging	Points 278	79.94	581.04	0
279	p14 4.5.13 slide 14_1_Merging	Points 279	97.51	573.77	0
280	p14 4.5.13 slide 14_1_Merging	Points 280	109.62	567.11	0
281	p14 4.5.13 slide 14_1_Merging	Points 281	122.34	568.92	0
282	p14 4.5.13 slide 14_1_Merging	Points 282	132.03	574.38	0
283	p14 4.5.13 slide 14_1_Merging	Points 283	140.51	564.68	0
284	p14 4.5.13 slide 14_1_Merging	Points 284	163.52	555.59	0
285	p14 4.5.13 slide 14_1_Merging	Points 285	178.66	555.59	0
286	p14 4.5.13 slide 14_1_Merging	Points 286	187.75	548.93	0
287	p14 4.5.13 slide 14_1_Merging	Points 287	201.67	544.69	0
288	p14 4.5.13 slide 14_1_Merging	Points 288	210.15	531.36	0
289	p14 4.5.13 slide 14_1_Merging	Points 289	228.32	522.88	0
290	p14 4.5.13 slide 14_1_Merging	Points 290	243.46	505.91	0
291	p14 4.5.13 slide 14_1_Merging	Points 291	270.72	501.06	0
292	p14 4.5.13 slide 14_1_Merging	Points 292	287.07	495.61	0
293	p14 4.5.13 slide 14_1_Merging	Points 293	301.6	490.16	0
294	p14 4.5.13 slide 14_1_Merging	Points 294	310.08	484.71	0
295	p14 4.5.13 slide 14_1_Merging	Points 295	321.59	470.16	0
296	p14 4.5.13 slide 14_1_Merging	Points 296	329.46	462.29	0
297	p14 4.5.13 slide 14_1_Merging	Points 297	344.6	453.2	0
298	p14 4.5.13 slide 14_1_Merging	Points 298	354.29	446.53	0
299	p14 4.5.13 slide 14_1_Merging	Points 299	363.98	433.81	0
300	p14 4.5.13 slide 14_1_Merging	Points 300	380.34	425.93	0
301	p14 4.5.13 slide 14_1_Merging	Points 301	397.29	408.36	0
302	p14 4.5.13 slide 14_1_Merging	Points 302	433.63	401.09	0
303	p14 4.5.13 slide 14_1_Merging	Points 303	457.25	397.46	0
304	p14 4.5.13 slide 14_1_Merging	Points 304	473.6	396.25	0
305	p14 4.5.13 slide 14_1_Merging	Points 305	485.71	392.61	0
306	p14 4.5.13 slide 14_1_Merging	Points 306	491.77	387.76	0
307	p14 4.5.13 slide 14_1_Merging	Points 307	499.04	385.34	0
308	p14 4.5.13 slide 14_1_Merging	Points 308	505.1	375.04	0
309	p14 4.5.13 slide 14_1_Merging	Points 309	521.45	367.16	0
310	p14 4.5.13 slide 14_1_Merging	Points 310	538.4	358.08	0
311	p14 4.5.13 slide 14_1_Merging	Points 311	552.33	357.47	0
312	p14 4.5.13 slide 14_1_Merging	Points 312	574.74	351.41	0
313	p14 4.5.13 slide 14_1_Merging	Points 313	601.39	347.17	0
314	p14 4.5.13 slide 14_1_Merging	Points 314	612.9	345.96	0
315	p14 4.5.13 slide 14_1_Merging	Points 315	629.85	340.51	0
316	p14 4.5.13 slide 14_1_Merging	Points 316	646.81	338.69	0
317	p14 4.5.13 slide 14_1_Merging	Points 317	665.59	338.08	0
318	p14 4.5.13 slide 14_1_Merging	Points 318	679.52	341.11	0
319	p14 4.5.13 slide 14_1_Merging	Points 319	696.47	347.78	0
320	p14 4.5.13 slide 14_1_Merging	Points 320	701.92	351.41	0
321	p14 4.5.13 slide 14_1_Merging	Points 321	703.14	342.93	0
322	p14 4.5.13 slide 14_1_Merging	Points 322	709.8	336.26	0
323	p14 4.5.13 slide 14_1_Merging	Points 323	740.69	331.42	0
324	p14 4.5.13 slide 14_1_Merging	Points 324	749.16	318.69	0
325	p14 4.5.13 slide 14_1_Merging	Points 325	770.36	319.3	0
326	p14 4.5.13 slide 14_1_Merging	Points 326	780.66	311.42	0
327	p14 4.5.13 slide 14_1_Merging	Points 327	798.22	304.15	0
328	p14 4.5.13 slide 14_1_Merging	Points 328	818.21	302.33	0
329	p14 4.5.13 slide 14_1_Merging	Points 329	846.06	291.43	0
1	p14 slide13_1_Merging	Points 1	419.7	405.27	0
2	p14 slide13_1_Merging	Points 2	505.09	421.02	0
3	p14 slide13_1_Merging	Points 3	580.19	436.77	0
4	p14 slide13_1_Merging	Points 4	646.21	421.02	0
5	p14 slide13_1_Merging	Points 5	693.45	405.27	0
6	p14 slide13_1_Merging	Points 6	734.63	414.35	0
7	p14 slide13_1_Merging	Points 7	790.95	401.63	0
8	p14 slide13_1_Merging	Points 8	888.46	421.02	0
9	p14 slide13_1_Merging	Points 9	964.16	433.74	0
10	p14 slide13_1_Merging	Points 10	1036.84	433.74	0
11	p14 slide13_1_Merging	Points 11	1068.33	430.1	0
12	p14 slide13_1_Merging	Points 12	1045.92	398.6	0
13	p14 slide13_1_Merging	Points 13	1055.61	364.07	0
14	p14 slide13_1_Merging	Points 14	1073.78	326.52	0
15	p14 slide13_1_Merging	Points 15	1098.01	293.8	0
16	p14 slide13_1_Merging	Points 16	1139.19	297.44	0
17	p14 slide13_1_Merging	Points 17	1157.36	268.36	0
18	p14 slide13_1_Merging	Points 18	1198.54	262.3	0
19	p14 slide13_1_Merging	Points 19	1238.51	267.15	0
20	p14 slide13_1_Merging	Points 20	1300.29	255.03	0
21	p14 slide13_1_Merging	Points 21	1365.69	274.42	0
22	p14 slide13_1_Merging	Points 22	1420.2	293.8	0
23	p14 slide13_1_Merging	Points 23	1458.96	321.67	0
24	p14 slide13_1_Merging	Points 24	1504.99	303.5	0
25	p14 slide13_1_Merging	Points 25	1569.19	284.11	0
26	p14 slide13_1_Merging	Points 26	1659.42	293.8	0
27	p14 slide13_1_Merging	Points 27	1694.55	303.5	0
28	p14 slide13_1_Merging	Points 28	1692.13	281.69	0
29	p14 slide13_1_Merging	Points 29	1734.52	257.46	0
30	p14 slide13_1_Merging	Points 30	1773.28	246.55	0
31	p14 slide13_1_Merging	Points 31	1821.73	225.96	0
32	p14 slide13_1_Merging	Points 32	1885.93	201.73	0
33	p14 slide13_1_Merging	Points 33	1938.01	196.88	0
34	p14 slide13_1_Merging	Points 34	1956.18	207.78	0
35	p14 slide13_1_Merging	Points 35	1970.72	185.97	0
36	p14 slide13_1_Merging	Points 36	1999.79	158.11	0
37	p14 slide13_1_Merging	Points 37	2032.49	159.32	0
38	p14 slide13_1_Merging	Points 38	2048.24	210.21	0
39	p14 slide13_1_Merging	Points 39	2037.34	255.03	0
40	p14 slide13_1_Merging	Points 40	2033.7	279.27	0
41	p14 slide13_1_Merging	Points 41	2073.68	274.42	0
42	p14 slide13_1_Merging	Points 42	2114.86	291.38	0
43	p14 slide13_1_Merging	Points 43	2153.62	303.5	0
44	p14 slide13_1_Merging	Points 44	2173	354.38	0
45	p14 slide13_1_Merging	Points 45	2168.15	400.42	0
46	p14 slide13_1_Merging	Points 46	2169.36	442.83	0
47	p14 slide13_1_Merging	Points 47	2168.15	492.5	0
48	p14 slide13_1_Merging	Points 48	2168.15	545.81	0
49	p14 slide13_1_Merging	Points 49	2175.42	524	0
50	p14 slide13_1_Merging	Points 50	2171.79	475.54	0
51	p14 slide13_1_Merging	Points 51	2176.63	422.23	0
52	p14 slide13_1_Merging	Points 52	2169.36	381.04	0
53	p14 slide13_1_Merging	Points 53	2164.52	332.57	0
54	p14 slide13_1_Merging	Points 54	2159.67	580.94	0
55	p14 slide13_1_Merging	Points 55	2137.87	593.06	0
56	p14 slide13_1_Merging	Points 56	2129.39	599.12	0
57	p14 slide13_1_Merging	Points 57	2126.97	613.66	0
58	p14 slide13_1_Merging	Points 58	2127.58	606.99	0
59	p14 slide13_1_Merging	Points 59	2128.18	602.15	0
60	p14 slide13_1_Merging	Points 60	2116.07	616.69	0
61	p14 slide13_1_Merging	Points 61	2108.2	623.35	0
62	p14 slide13_1_Merging	Points 62	2102.75	627.59	0
63	p14 slide13_1_Merging	Points 63	2099.72	634.25	0
64	p14 slide13_1_Merging	Points 64	2093.06	648.19	0
65	p14 slide13_1_Merging	Points 65	2083.97	669.39	0
66	p14 slide13_1_Merging	Points 66	2071.86	682.72	0
67	p14 slide13_1_Merging	Points 67	2060.96	689.99	0
68	p14 slide13_1_Merging	Points 68	2061.56	708.16	0
69	p14 slide13_1_Merging	Points 69	2046.42	722.7	0
70	p14 slide13_1_Merging	Points 70	2031.28	724.51	0
71	p14 slide13_1_Merging	Points 71	2025.83	736.02	0
72	p14 slide13_1_Merging	Points 72	2012.51	737.84	0
73	p14 slide13_1_Merging	Points 73	2005.24	749.35	0
74	p14 slide13_1_Merging	Points 74	1996.76	756.02	0
75	p14 slide13_1_Merging	Points 75	1984.04	762.68	0
76	p14 slide13_1_Merging	Points 76	1959.82	774.19	0
77	p14 slide13_1_Merging	Points 77	1948.31	791.76	0
78	p14 slide13_1_Merging	Points 78	1927.11	795.39	0
79	p14 slide13_1_Merging	Points 79	1905.31	808.72	0
80	p14 slide13_1_Merging	Points 80	1887.75	825.68	0
81	p14 slide13_1_Merging	Points 81	1875.03	837.19	0
82	p14 slide13_1_Merging	Points 82	1840.51	836.58	0
83	p14 slide13_1_Merging	Points 83	1813.86	847.49	0
84	p14 slide13_1_Merging	Points 84	1805.38	886.26	0
85	p14 slide13_1_Merging	Points 85	1753.3	902.01	0
86	p14 slide13_1_Merging	Points 86	1729.07	925.03	0
87	p14 slide13_1_Merging	Points 87	1703.64	932.3	0
88	p14 slide13_1_Merging	Points 88	1647.92	966.22	0
89	p14 slide13_1_Merging	Points 89	1627.33	961.38	0
90	p14 slide13_1_Merging	Points 90	1588.57	989.24	0
91	p14 slide13_1_Merging	Points 91	1535.27	986.82	0
92	p14 slide13_1_Merging	Points 92	1491.67	1018.32	0
93	p14 slide13_1_Merging	Points 93	1457.75	995.3	0
94	p14 slide13_1_Merging	Points 94	1398.4	984.39	0
95	p14 slide13_1_Merging	Points 95	1435.95	995.3	0
96	p14 slide13_1_Merging	Points 96	1519.52	1008.63	0
97	p14 slide13_1_Merging	Points 97	1571.61	989.24	0
98	p14 slide13_1_Merging	Points 98	1614	978.34	0
99	p14 slide13_1_Merging	Points 99	1420.81	1025.59	0
100	p14 slide13_1_Merging	Points 100	1402.64	1053.45	0
101	p14 slide13_1_Merging	Points 101	1378.41	1064.36	0
102	p14 slide13_1_Merging	Points 102	1351.76	1072.84	0
103	p14 slide13_1_Merging	Points 103	1332.38	1074.05	0
104	p14 slide13_1_Merging	Points 104	1326.33	1098.28	0
105	p14 slide13_1_Merging	Points 105	1305.74	1109.19	0
106	p14 slide13_1_Merging	Points 106	1282.72	1118.88	0
107	p14 slide13_1_Merging	Points 107	1246.39	1132.21	0
108	p14 slide13_1_Merging	Points 108	1217.32	1134.63	0
109	p14 slide13_1_Merging	Points 109	1207.63	1126.15	0
110	p14 slide13_1_Merging	Points 110	1179.77	1138.26	0
111	p14 slide13_1_Merging	Points 111	1144.64	1140.69	0
112	p14 slide13_1_Merging	Points 112	1122.84	1150.38	0
113	p14 slide13_1_Merging	Points 113	1079.23	1155.23	0
114	p14 slide13_1_Merging	Points 114	1053.8	1157.65	0
115	p14 slide13_1_Merging	Points 115	1033.2	1152.8	0
116	p14 slide13_1_Merging	Points 116	1019.88	1149.17	0
117	p14 slide13_1_Merging	Points 117	998.08	1143.11	0
118	p14 slide13_1_Merging	Points 118	967.8	1141.9	0
119	p14 slide13_1_Merging	Points 119	943.57	1141.9	0
120	p14 slide13_1_Merging	Points 120	914.5	1146.74	0
121	p14 slide13_1_Merging	Points 121	894.51	1143.72	0
122	p14 slide13_1_Merging	Points 122	875.13	1138.87	0
123	p14 slide13_1_Merging	Points 123	861.2	1135.84	0
124	p14 slide13_1_Merging	Points 124	840.61	1134.02	0
125	p14 slide13_1_Merging	Points 125	818.81	1122.51	0
126	p14 slide13_1_Merging	Points 126	851.51	1136.45	0
127	p14 slide13_1_Merging	Points 127	834.56	1129.78	0
128	p14 slide13_1_Merging	Points 128	888.46	1142.5	0
129	p14 slide13_1_Merging	Points 129	932.67	1145.53	0
130	p14 slide13_1_Merging	Points 130	958.11	1139.47	0
131	p14 slide13_1_Merging	Points 131	985.96	1146.74	0
132	p14 slide13_1_Merging	Points 132	1013.82	1149.17	0
133	p14 slide13_1_Merging	Points 133	1110.72	1149.17	0
134	p14 slide13_1_Merging	Points 134	1167.05	1137.05	0
135	p14 slide13_1_Merging	Points 135	1193.09	1130.99	0
136	p14 slide13_1_Merging	Points 136	1099.82	1154.01	0
137	p14 slide13_1_Merging	Points 137	1136.16	1144.32	0
138	p14 slide13_1_Merging	Points 138	1161.6	1141.9	0
139	p14 slide13_1_Merging	Points 139	813.97	1115.24	0
140	p14 slide13_1_Merging	Points 140	804.88	1106.16	0
141	p14 slide13_1_Merging	Points 141	797.61	1102.52	0
142	p14 slide13_1_Merging	Points 142	789.14	1107.97	0
143	p14 slide13_1_Merging	Points 143	783.68	1114.64	0
144	p14 slide13_1_Merging	Points 144	776.42	1117.67	0
145	p14 slide13_1_Merging	Points 145	763.7	1120.09	0
146	p14 slide13_1_Merging	Points 146	749.16	1118.88	0
147	p14 slide13_1_Merging	Points 147	727.36	1118.88	0
148	p14 slide13_1_Merging	Points 148	720.09	1111.61	0
149	p14 slide13_1_Merging	Points 149	704.95	1108.58	0
150	p14 slide13_1_Merging	Points 150	689.81	1105.55	0
151	p14 slide13_1_Merging	Points 151	675.28	1098.89	0
152	p14 slide13_1_Merging	Points 152	655.9	1078.9	0
153	p14 slide13_1_Merging	Points 153	666.8	1095.86	0
154	p14 slide13_1_Merging	Points 154	641.36	1070.42	0
155	p14 slide13_1_Merging	Points 155	638.94	1059.51	0
156	p14 slide13_1_Merging	Points 156	617.14	1037.7	0
157	p14 slide13_1_Merging	Points 157	621.98	1007.41	0
158	p14 slide13_1_Merging	Points 158	605.02	1019.53	0
159	p14 slide13_1_Merging	Points 159	583.22	1057.09	0
160	p14 slide13_1_Merging	Points 160	569.9	1063.15	0
161	p14 slide13_1_Merging	Points 161	542.04	1057.09	0
162	p14 slide13_1_Merging	Points 162	532.35	1040.13	0
163	p14 slide13_1_Merging	Points 163	522.66	1021.95	0
164	p14 slide13_1_Merging	Points 164	531.14	1008.63	0
165	p14 slide13_1_Merging	Points 165	526.29	995.3	0
166	p14 slide13_1_Merging	Points 166	488.74	985.61	0
167	p14 slide13_1_Merging	Points 167	430.6	995.3	0
168	p14 slide13_1_Merging	Points 168	392.45	989.24	0
169	p14 slide13_1_Merging	Points 169	334.31	973.49	0
170	p14 slide13_1_Merging	Points 170	294.34	945.62	0
171	p14 slide13_1_Merging	Points 171	297.97	893.53	0
172	p14 slide13_1_Merging	Points 172	264.05	918.97	0
173	p14 slide13_1_Merging	Points 173	251.94	945.62	0
174	p14 slide13_1_Merging	Points 174	213.18	939.57	0
175	p14 slide13_1_Merging	Points 175	176.84	912.91	0
176	p14 slide13_1_Merging	Points 176	121.13	905.64	0
177	p14 slide13_1_Merging	Points 177	75.1	872.93	0
178	p14 slide13_1_Merging	Points 178	55.72	840.22	0
179	p14 slide13_1_Merging	Points 179	27.86	809.93	0
180	p14 slide13_1_Merging	Points 180	7.27	746.93	0
181	p14 slide13_1_Merging	Points 181	15.75	679.08	0
182	p14 slide13_1_Merging	Points 182	42.39	610.02	0
183	p14 slide13_1_Merging	Points 183	33.92	579.73	0
184	p14 slide13_1_Merging	Points 184	90.84	528.85	0
185	p14 slide13_1_Merging	Points 185	128.39	490.08	0
186	p14 slide13_1_Merging	Points 186	144.14	469.48	0
187	p14 slide13_1_Merging	Points 187	199.86	458.58	0
188	p14 slide13_1_Merging	Points 188	222.87	437.98	0
189	p14 slide13_1_Merging	Points 189	278.59	431.92	0
190	p14 slide13_1_Merging	Points 190	346.42	418.59	0
191	p14 slide13_1_Merging	Points 191	377.91	406.48	0
1	p14 slide13_2_Merging	Points 1	792.19	334.39	0
2	p14 slide13_2_Merging	Points 2	834.59	339.24	0
3	p14 slide13_2_Merging	Points 3	874.56	342.87	0
4	p14 slide13_2_Merging	Points 4	892.73	334.39	0
5	p14 slide13_2_Merging	Points 5	919.38	342.87	0
6	p14 slide13_2_Merging	Points 6	961.78	354.99	0
7	p14 slide13_2_Merging	Points 7	996.9	358.62	0
8	p14 slide13_2_Merging	Points 8	1046.57	379.22	0
9	p14 slide13_2_Merging	Points 9	1068.37	397.39	0
10	p14 slide13_2_Merging	Points 10	1082.91	420.41	0
11	p14 slide13_2_Merging	Points 11	1088.96	403.45	0
12	p14 slide13_2_Merging	Points 12	1098.65	394.97	0
13	p14 slide13_2_Merging	Points 13	1125.3	386.49	0
14	p14 slide13_2_Merging	Points 14	1151.95	381.64	0
15	p14 slide13_2_Merging	Points 15	1195.56	394.97	0
16	p14 slide13_2_Merging	Points 16	1246.43	385.28	0
17	p14 slide13_2_Merging	Points 17	1296.1	376.8	0
18	p14 slide13_2_Merging	Points 18	1323.96	393.76	0
19	p14 slide13_2_Merging	Points 19	1374.83	374.37	0
20	p14 slide13_2_Merging	Points 20	1430.55	361.05	0
21	p14 slide13_2_Merging	Points 21	1468.1	367.1	0
22	p14 slide13_2_Merging	Points 22	1488.69	367.1	0
23	p14 slide13_2_Merging	Points 23	1518.98	378.01	0
24	p14 slide13_2_Merging	Points 24	1550.47	378.01	0
25	p14 slide13_2_Merging	Points 25	1578.33	381.64	0
26	p14 slide13_2_Merging	Points 26	1602.56	388.91	0
27	p14 slide13_2_Merging	Points 27	1632.84	396.18	0
28	p14 slide13_2_Merging	Points 28	1651.01	411.93	0
29	p14 slide13_2_Merging	Points 29	1680.08	417.99	0
30	p14 slide13_2_Merging	Points 30	1701.88	408.3	0
31	p14 slide13_2_Merging	Points 31	1727.32	391.33	0
32	p14 slide13_2_Merging	Points 32	1762.45	388.91	0
33	p14 slide13_2_Merging	Points 33	1787.89	386.49	0
34	p14 slide13_2_Merging	Points 34	1814.53	394.97	0
35	p14 slide13_2_Merging	Points 35	1842.39	411.93	0
36	p14 slide13_2_Merging	Points 36	1847.24	428.89	0
37	p14 slide13_2_Merging	Points 37	1862.99	451.91	0
38	p14 slide13_2_Merging	Points 38	1866.62	477.36	0
39	p14 slide13_2_Merging	Points 39	1876.31	495.53	0
40	p14 slide13_2_Merging	Points 40	1869.04	530.66	0
41	p14 slide13_2_Merging	Points 41	1858.14	563.38	0
42	p14 slide13_2_Merging	Points 42	1846.03	598.51	0
43	p14 slide13_2_Merging	Points 43	1837.55	613.05	0
44	p14 slide13_2_Merging	Points 44	1820.59	651.82	0
45	p14 slide13_2_Merging	Points 45	1806.06	673.63	0
46	p14 slide13_2_Merging	Points 46	1793.94	689.38	0
47	p14 slide13_2_Merging	Points 47	1776.98	708.76	0
48	p14 slide13_2_Merging	Points 48	1747.91	729.36	0
49	p14 slide13_2_Merging	Points 49	1733.38	740.27	0
50	p14 slide13_2_Merging	Points 50	1718.84	743.9	0
51	p14 slide13_2_Merging	Points 51	1705.52	765.71	0
52	p14 slide13_2_Merging	Points 52	1694.62	776.61	0
53	p14 slide13_2_Merging	Points 53	1667.97	788.73	0
54	p14 slide13_2_Merging	Points 54	1643.74	797.21	0
55	p14 slide13_2_Merging	Points 55	1629.2	804.48	0
56	p14 slide13_2_Merging	Points 56	1609.82	817.81	0
57	p14 slide13_2_Merging	Points 57	1577.12	821.44	0
58	p14 slide13_2_Merging	Points 58	1561.37	835.98	0
59	p14 slide13_2_Merging	Points 59	1533.51	849.31	0
60	p14 slide13_2_Merging	Points 60	1497.17	863.84	0
61	p14 slide13_2_Merging	Points 61	1453.57	885.65	0
62	p14 slide13_2_Merging	Points 62	1425.71	901.4	0
63	p14 slide13_2_Merging	Points 63	1406.32	906.25	0
64	p14 slide13_2_Merging	Points 64	1385.73	909.88	0
65	p14 slide13_2_Merging	Points 65	1378.46	928.06	0
66	p14 slide13_2_Merging	Points 66	1376.04	941.38	0
67	p14 slide13_2_Merging	Points 67	1371.2	951.08	0
68	p14 slide13_2_Merging	Points 68	1354.24	959.56	0
69	p14 slide13_2_Merging	Points 69	1339.7	960.77	0
70	p14 slide13_2_Merging	Points 70	1313.05	963.19	0
71	p14 slide13_2_Merging	Points 71	1298.52	963.19	0
72	p14 slide13_2_Merging	Points 72	1293.67	972.89	0
73	p14 slide13_2_Merging	Points 73	1283.98	978.94	0
74	p14 slide13_2_Merging	Points 74	1273.08	989.85	0
75	p14 slide13_2_Merging	Points 75	1248.86	1003.17	0
76	p14 slide13_2_Merging	Points 76	1224.63	1017.71	0
77	p14 slide13_2_Merging	Points 77	1210.09	1017.71	0
78	p14 slide13_2_Merging	Points 78	1194.35	1027.41	0
79	p14 slide13_2_Merging	Points 79	1181.02	1034.67	0
80	p14 slide13_2_Merging	Points 80	1162.85	1032.25	0
81	p14 slide13_2_Merging	Points 81	1150.74	1034.67	0
82	p14 slide13_2_Merging	Points 82	1126.51	1054.06	0
83	p14 slide13_2_Merging	Points 83	1110.77	1063.75	0
84	p14 slide13_2_Merging	Points 84	1098.65	1069.81	0
85	p14 slide13_2_Merging	Points 85	1081.7	1063.75	0
86	p14 slide13_2_Merging	Points 86	1065.95	1052.85	0
87	p14 slide13_2_Merging	Points 87	1057.47	1043.16	0
88	p14 slide13_2_Merging	Points 88	1051.41	1035.89	0
89	p14 slide13_2_Merging	Points 89	1042.93	1043.16	0
90	p14 slide13_2_Merging	Points 90	1024.76	1037.1	0
91	p14 slide13_2_Merging	Points 91	1025.98	1048	0
92	p14 slide13_2_Merging	Points 92	1027.19	1063.75	0
93	p14 slide13_2_Merging	Points 93	1019.92	1078.29	0
94	p14 slide13_2_Merging	Points 94	999.33	1094.04	0
95	p14 slide13_2_Merging	Points 95	981.16	1107.37	0
96	p14 slide13_2_Merging	Points 96	964.2	1109.79	0
97	p14 slide13_2_Merging	Points 97	941.18	1104.95	0
98	p14 slide13_2_Merging	Points 98	930.28	1091.62	0
99	p14 slide13_2_Merging	Points 99	923.01	1107.37	0
100	p14 slide13_2_Merging	Points 100	907.27	1112.21	0
101	p14 slide13_2_Merging	Points 101	891.52	1113.43	0
102	p14 slide13_2_Merging	Points 102	878.2	1106.16	0
103	p14 slide13_2_Merging	Points 103	874.56	1118.27	0
104	p14 slide13_2_Merging	Points 104	862.45	1132.81	0
105	p14 slide13_2_Merging	Points 105	838.22	1142.5	0
106	p14 slide13_2_Merging	Points 106	828.53	1150.98	0
107	p14 slide13_2_Merging	Points 107	811.57	1152.2	0
108	p14 slide13_2_Merging	Points 108	794.62	1158.25	0
109	p14 slide13_2_Merging	Points 109	777.66	1158.25	0
110	p14 slide13_2_Merging	Points 110	770.39	1155.83	0
111	p14 slide13_2_Merging	Points 111	772.81	1144.93	0
112	p14 slide13_2_Merging	Points 112	780.08	1136.45	0
113	p14 slide13_2_Merging	Points 113	761.91	1140.08	0
114	p14 slide13_2_Merging	Points 114	757.07	1152.2	0
115	p14 slide13_2_Merging	Points 115	742.53	1160.68	0
116	p14 slide13_2_Merging	Points 116	718.3	1158.25	0
117	p14 slide13_2_Merging	Points 117	702.56	1153.41	0
118	p14 slide13_2_Merging	Points 118	686.81	1152.2	0
119	p14 slide13_2_Merging	Points 119	652.89	1153.41	0
120	p14 slide13_2_Merging	Points 120	623.82	1149.77	0
121	p14 slide13_2_Merging	Points 121	611.71	1140.08	0
122	p14 slide13_2_Merging	Points 122	597.17	1126.75	0
123	p14 slide13_2_Merging	Points 123	580.21	1124.33	0
124	p14 slide13_2_Merging	Points 124	560.83	1106.16	0
125	p14 slide13_2_Merging	Points 125	545.09	1080.71	0
126	p14 slide13_2_Merging	Points 126	524.49	1049.21	0
127	p14 slide13_2_Merging	Points 127	522.07	1022.56	0
128	p14 slide13_2_Merging	Points 128	485.73	1015.29	0
129	p14 slide13_2_Merging	Points 129	461.51	1010.44	0
130	p14 slide13_2_Merging	Points 130	443.34	991.06	0
131	p14 slide13_2_Merging	Points 131	423.96	987.42	0
132	p14 slide13_2_Merging	Points 132	430.01	971.67	0
133	p14 slide13_2_Merging	Points 133	416.69	965.62	0
134	p14 slide13_2_Merging	Points 134	399.73	986.21	0
135	p14 slide13_2_Merging	Points 135	376.72	992.27	0
136	p14 slide13_2_Merging	Points 136	357.33	981.37	0
137	p14 slide13_2_Merging	Points 137	341.59	970.46	0
138	p14 slide13_2_Merging	Points 138	323.42	969.25	0
139	p14 slide13_2_Merging	Points 139	314.94	965.62	0
140	p14 slide13_2_Merging	Points 140	304.04	958.35	0
141	p14 slide13_2_Merging	Points 141	301.61	936.54	0
142	p14 slide13_2_Merging	Points 142	306.46	926.85	0
143	p14 slide13_2_Merging	Points 143	313.73	925.63	0
144	p14 slide13_2_Merging	Points 144	301.61	909.88	0
145	p14 slide13_2_Merging	Points 145	290.71	898.98	0
146	p14 slide13_2_Merging	Points 146	290.71	886.86	0
147	p14 slide13_2_Merging	Points 147	294.35	877.17	0
148	p14 slide13_2_Merging	Points 148	284.66	857.79	0
149	p14 slide13_2_Merging	Points 149	266.49	852.94	0
150	p14 slide13_2_Merging	Points 150	241.05	856.58	0
151	p14 slide13_2_Merging	Points 151	227.73	866.27	0
152	p14 slide13_2_Merging	Points 152	214.4	866.27	0
153	p14 slide13_2_Merging	Points 153	191.39	869.9	0
154	p14 slide13_2_Merging	Points 154	167.16	859	0
155	p14 slide13_2_Merging	Points 155	138.09	844.46	0
156	p14 slide13_2_Merging	Points 156	104.17	827.5	0
157	p14 slide13_2_Merging	Points 157	84.79	811.75	0
158	p14 slide13_2_Merging	Points 158	50.87	777.82	0
159	p14 slide13_2_Merging	Points 159	35.13	764.5	0
160	p14 slide13_2_Merging	Points 160	27.86	746.32	0
161	p14 slide13_2_Merging	Points 161	32.71	737.84	0
162	p14 slide13_2_Merging	Points 162	21.8	724.51	0
163	p14 slide13_2_Merging	Points 163	13.32	703.92	0
164	p14 slide13_2_Merging	Points 164	19.38	686.96	0
165	p14 slide13_2_Merging	Points 165	31.49	689.38	0
166	p14 slide13_2_Merging	Points 166	30.28	677.26	0
167	p14 slide13_2_Merging	Points 167	35.13	651.82	0
168	p14 slide13_2_Merging	Points 168	36.34	632.44	0
169	p14 slide13_2_Merging	Points 169	41.18	616.69	0
170	p14 slide13_2_Merging	Points 170	48.45	604.57	0
171	p14 slide13_2_Merging	Points 171	62.99	582.76	0
172	p14 slide13_2_Merging	Points 172	77.52	567.01	0
173	p14 slide13_2_Merging	Points 173	99.33	540.36	0
174	p14 slide13_2_Merging	Points 174	123.55	519.76	0
175	p14 slide13_2_Merging	Points 175	142.93	506.43	0
176	p14 slide13_2_Merging	Points 176	162.31	489.47	0
177	p14 slide13_2_Merging	Points 177	188.96	482.2	0
178	p14 slide13_2_Merging	Points 178	219.25	474.93	0
179	p14 slide13_2_Merging	Points 179	260.43	478.57	0
180	p14 slide13_2_Merging	Points 180	294.35	491.89	0
181	p14 slide13_2_Merging	Points 181	310.09	506.43	0
182	p14 slide13_2_Merging	Points 182	322.21	489.47	0
183	p14 slide13_2_Merging	Points 183	339.17	488.26	0
184	p14 slide13_2_Merging	Points 184	367.03	485.84	0
185	p14 slide13_2_Merging	Points 185	385.19	485.84	0
186	p14 slide13_2_Merging	Points 186	404.58	477.36	0
187	p14 slide13_2_Merging	Points 187	419.11	466.45	0
188	p14 slide13_2_Merging	Points 188	446.97	454.34	0
189	p14 slide13_2_Merging	Points 189	469.99	456.76	0
190	p14 slide13_2_Merging	Points 190	478.47	467.66	0
191	p14 slide13_2_Merging	Points 191	497.85	456.76	0
192	p14 slide13_2_Merging	Points 192	565.68	477.36	0
193	p14 slide13_2_Merging	Points 193	612.92	470.09	0
194	p14 slide13_2_Merging	Points 194	643.2	471.3	0
195	p14 slide13_2_Merging	Points 195	681.96	480.99	0
196	p14 slide13_2_Merging	Points 196	715.88	491.89	0
197	p14 slide13_2_Merging	Points 197	720.73	474.93	0
198	p14 slide13_2_Merging	Points 198	721.94	461.61	0
199	p14 slide13_2_Merging	Points 199	726.78	437.37	0
200	p14 slide13_2_Merging	Points 200	723.15	411.93	0
201	p14 slide13_2_Merging	Points 201	743.74	370.74	0
202	p14 slide13_2_Merging	Points 202	775.24	356.2	0
1	p14 4.5.13 slide 12_2_Merging	Points 1	224.68	262.3	0
2	p14 4.5.13 slide 12_2_Merging	Points 2	251.33	261.09	0
3	p14 4.5.13 slide 12_2_Merging	Points 3	273.13	253.82	0
4	p14 4.5.13 slide 12_2_Merging	Points 4	309.47	273.21	0
5	p14 4.5.13 slide 12_2_Merging	Points 5	355.49	297.44	0
6	p14 4.5.13 slide 12_2_Merging	Points 6	378.51	311.98	0
7	p14 4.5.13 slide 12_2_Merging	Points 7	386.99	298.65	0
8	p14 4.5.13 slide 12_2_Merging	Points 8	408.79	316.82	0
9	p14 4.5.13 slide 12_2_Merging	Points 9	437.86	319.25	0
10	p14 4.5.13 slide 12_2_Merging	Points 10	466.93	313.19	0
11	p14 4.5.13 slide 12_2_Merging	Points 11	503.26	318.03	0
12	p14 4.5.13 slide 12_2_Merging	Points 12	537.18	320.46	0
13	p14 4.5.13 slide 12_2_Merging	Points 13	556.56	321.67	0
14	p14 4.5.13 slide 12_2_Merging	Points 14	585.63	348.32	0
15	p14 4.5.13 slide 12_2_Merging	Points 15	621.96	358.02	0
16	p14 4.5.13 slide 12_2_Merging	Points 16	632.86	339.84	0
17	p14 4.5.13 slide 12_2_Merging	Points 17	667.99	342.27	0
18	p14 4.5.13 slide 12_2_Merging	Points 18	706.75	360.44	0
19	p14 4.5.13 slide 12_2_Merging	Points 19	753.99	360.44	0
20	p14 4.5.13 slide 12_2_Merging	Points 20	797.59	354.38	0
21	p14 4.5.13 slide 12_2_Merging	Points 21	860.57	365.29	0
22	p14 4.5.13 slide 12_2_Merging	Points 22	919.92	376.19	0
23	p14 4.5.13 slide 12_2_Merging	Points 23	921.14	396.79	0
24	p14 4.5.13 slide 12_2_Merging	Points 24	933.25	406.48	0
25	p14 4.5.13 slide 12_2_Merging	Points 25	956.26	404.06	0
26	p14 4.5.13 slide 12_2_Merging	Points 26	985.33	395.57	0
27	p14 4.5.13 slide 12_2_Merging	Points 27	1001.08	360.44	0
28	p14 4.5.13 slide 12_2_Merging	Points 28	1043.47	327.73	0
29	p14 4.5.13 slide 12_2_Merging	Points 29	1073.75	299.86	0
30	p14 4.5.13 slide 12_2_Merging	Points 30	1100.4	273.21	0
31	p14 4.5.13 slide 12_2_Merging	Points 31	1123.41	246.55	0
32	p14 4.5.13 slide 12_2_Merging	Points 32	1162.17	223.53	0
33	p14 4.5.13 slide 12_2_Merging	Points 33	1204.56	206.57	0
34	p14 4.5.13 slide 12_2_Merging	Points 34	1249.38	199.3	0
35	p14 4.5.13 slide 12_2_Merging	Points 35	1307.52	217.47	0
36	p14 4.5.13 slide 12_2_Merging	Points 36	1337.8	201.72	0
37	p14 4.5.13 slide 12_2_Merging	Points 37	1376.56	206.57	0
38	p14 4.5.13 slide 12_2_Merging	Points 38	1400.78	238.07	0
39	p14 4.5.13 slide 12_2_Merging	Points 39	1420.16	269.57	0
40	p14 4.5.13 slide 12_2_Merging	Points 40	1468.61	270.78	0
41	p14 4.5.13 slide 12_2_Merging	Points 41	1521.9	292.59	0
42	p14 4.5.13 slide 12_2_Merging	Points 42	1582.46	309.55	0
43	p14 4.5.13 slide 12_2_Merging	Points 43	1659.98	341.05	0
44	p14 4.5.13 slide 12_2_Merging	Points 44	1679.36	339.84	0
45	p14 4.5.13 slide 12_2_Merging	Points 45	1695.11	328.94	0
46	p14 4.5.13 slide 12_2_Merging	Points 46	1729.02	331.36	0
47	p14 4.5.13 slide 12_2_Merging	Points 47	1750.82	310.76	0
48	p14 4.5.13 slide 12_2_Merging	Points 48	1768.99	290.17	0
49	p14 4.5.13 slide 12_2_Merging	Points 49	1808.96	272	0
50	p14 4.5.13 slide 12_2_Merging	Points 50	1825.92	274.42	0
51	p14 4.5.13 slide 12_2_Merging	Points 51	1836.82	251.4	0
52	p14 4.5.13 slide 12_2_Merging	Points 52	1853.78	242.92	0
53	p14 4.5.13 slide 12_2_Merging	Points 53	1869.52	246.55	0
54	p14 4.5.13 slide 12_2_Merging	Points 54	1880.42	234.44	0
55	p14 4.5.13 slide 12_2_Merging	Points 55	1899.8	232.01	0
56	p14 4.5.13 slide 12_2_Merging	Points 56	1934.93	244.13	0
57	p14 4.5.13 slide 12_2_Merging	Points 57	1971.27	250.19	0
58	p14 4.5.13 slide 12_2_Merging	Points 58	1990.65	262.3	0
59	p14 4.5.13 slide 12_2_Merging	Points 59	1994.28	239.28	0
60	p14 4.5.13 slide 12_2_Merging	Points 60	2006.39	229.59	0
61	p14 4.5.13 slide 12_2_Merging	Points 61	2025.77	223.53	0
62	p14 4.5.13 slide 12_2_Merging	Points 62	2047.57	208.99	0
63	p14 4.5.13 slide 12_2_Merging	Points 63	2074.22	206.57	0
64	p14 4.5.13 slide 12_2_Merging	Points 64	2091.18	200.51	0
65	p14 4.5.13 slide 12_2_Merging	Points 65	2111.77	221.11	0
66	p14 4.5.13 slide 12_2_Merging	Points 66	2117.82	240.49	0
67	p14 4.5.13 slide 12_2_Merging	Points 67	2123.88	259.88	0
68	p14 4.5.13 slide 12_2_Merging	Points 68	2135.99	274.42	0
69	p14 4.5.13 slide 12_2_Merging	Points 69	2145.68	256.24	0
70	p14 4.5.13 slide 12_2_Merging	Points 70	2161.43	250.19	0
71	p14 4.5.13 slide 12_2_Merging	Points 71	2168.7	234.44	0
72	p14 4.5.13 slide 12_2_Merging	Points 72	2154.16	218.69	0
73	p14 4.5.13 slide 12_2_Merging	Points 73	2168.7	205.36	0
74	p14 4.5.13 slide 12_2_Merging	Points 74	2182.02	189.61	0
75	p14 4.5.13 slide 12_2_Merging	Points 75	2186.86	176.28	0
76	p14 4.5.13 slide 12_2_Merging	Points 76	2212.3	179.92	0
77	p14 4.5.13 slide 12_2_Merging	Points 77	2246.21	195.67	0
78	p14 4.5.13 slide 12_2_Merging	Points 78	2266.8	210.21	0
79	p14 4.5.13 slide 12_2_Merging	Points 79	2288.61	241.71	0
80	p14 4.5.13 slide 12_2_Merging	Points 80	2294.66	267.15	0
81	p14 4.5.13 slide 12_2_Merging	Points 81	2294.66	282.9	0
82	p14 4.5.13 slide 12_2_Merging	Points 82	2289.82	302.28	0
83	p14 4.5.13 slide 12_2_Merging	Points 83	2280.13	321.67	0
84	p14 4.5.13 slide 12_2_Merging	Points 84	2270.44	341.05	0
85	p14 4.5.13 slide 12_2_Merging	Points 85	2254.69	365.29	0
86	p14 4.5.13 slide 12_2_Merging	Points 86	2241.37	377.4	0
87	p14 4.5.13 slide 12_2_Merging	Points 87	2259.54	378.61	0
88	p14 4.5.13 slide 12_2_Merging	Points 88	2275.28	376.19	0
89	p14 4.5.13 slide 12_2_Merging	Points 89	2288.61	384.67	0
90	p14 4.5.13 slide 12_2_Merging	Points 90	2301.93	381.04	0
91	p14 4.5.13 slide 12_2_Merging	Points 91	2327.37	382.25	0
92	p14 4.5.13 slide 12_2_Merging	Points 92	2351.59	385.88	0
93	p14 4.5.13 slide 12_2_Merging	Points 93	2374.6	405.27	0
94	p14 4.5.13 slide 12_2_Merging	Points 94	2383.08	427.07	0
95	p14 4.5.13 slide 12_2_Merging	Points 95	2381.87	453.73	0
96	p14 4.5.13 slide 12_2_Merging	Points 96	2375.81	484.02	0
97	p14 4.5.13 slide 12_2_Merging	Points 97	2373.39	499.77	0
98	p14 4.5.13 slide 12_2_Merging	Points 98	2366.13	503.4	0
99	p14 4.5.13 slide 12_2_Merging	Points 99	2363.7	513.1	0
100	p14 4.5.13 slide 12_2_Merging	Points 100	2352.8	521.58	0
101	p14 4.5.13 slide 12_2_Merging	Points 101	2349.17	542.17	0
102	p14 4.5.13 slide 12_2_Merging	Points 102	2343.11	547.02	0
103	p14 4.5.13 slide 12_2_Merging	Points 103	2334.63	559.13	0
104	p14 4.5.13 slide 12_2_Merging	Points 104	2329.79	577.31	0
105	p14 4.5.13 slide 12_2_Merging	Points 105	2328.58	588.21	0
106	p14 4.5.13 slide 12_2_Merging	Points 106	2320.1	593.06	0
107	p14 4.5.13 slide 12_2_Merging	Points 107	2314.04	605.17	0
108	p14 4.5.13 slide 12_2_Merging	Points 108	2298.3	622.14	0
109	p14 4.5.13 slide 12_2_Merging	Points 109	2286.18	626.98	0
110	p14 4.5.13 slide 12_2_Merging	Points 110	2281.34	642.73	0
111	p14 4.5.13 slide 12_2_Merging	Points 111	2274.07	652.42	0
112	p14 4.5.13 slide 12_2_Merging	Points 112	2253.48	654.85	0
113	p14 4.5.13 slide 12_2_Merging	Points 113	2253.48	662.12	0
114	p14 4.5.13 slide 12_2_Merging	Points 114	2230.47	666.96	0
115	p14 4.5.13 slide 12_2_Merging	Points 115	2220.78	679.08	0
116	p14 4.5.13 slide 12_2_Merging	Points 116	2203.82	687.56	0
117	p14 4.5.13 slide 12_2_Merging	Points 117	2194.13	691.19	0
118	p14 4.5.13 slide 12_2_Merging	Points 118	2186.86	700.89	0
119	p14 4.5.13 slide 12_2_Merging	Points 119	2182.02	714.21	0
120	p14 4.5.13 slide 12_2_Merging	Points 120	2175.96	715.43	0
121	p14 4.5.13 slide 12_2_Merging	Points 121	2167.48	703.31	0
122	p14 4.5.13 slide 12_2_Merging	Points 122	2159.01	705.73	0
123	p14 4.5.13 slide 12_2_Merging	Points 123	2157.79	715.43	0
124	p14 4.5.13 slide 12_2_Merging	Points 124	2139.63	733.6	0
125	p14 4.5.13 slide 12_2_Merging	Points 125	2125.09	754.2	0
126	p14 4.5.13 slide 12_2_Merging	Points 126	2102.08	774.79	0
127	p14 4.5.13 slide 12_2_Merging	Points 127	2083.91	786.91	0
128	p14 4.5.13 slide 12_2_Merging	Points 128	2058.47	809.93	0
129	p14 4.5.13 slide 12_2_Merging	Points 129	2031.83	828.1	0
130	p14 4.5.13 slide 12_2_Merging	Points 130	2010.03	835.37	0
131	p14 4.5.13 slide 12_2_Merging	Points 131	2003.97	847.49	0
132	p14 4.5.13 slide 12_2_Merging	Points 132	1980.96	857.18	0
133	p14 4.5.13 slide 12_2_Merging	Points 133	1964	862.02	0
134	p14 4.5.13 slide 12_2_Merging	Points 134	1944.62	870.51	0
135	p14 4.5.13 slide 12_2_Merging	Points 135	1931.3	875.35	0
136	p14 4.5.13 slide 12_2_Merging	Points 136	1915.55	876.56	0
137	p14 4.5.13 slide 12_2_Merging	Points 137	1893.75	880.2	0
138	p14 4.5.13 slide 12_2_Merging	Points 138	1878	887.47	0
139	p14 4.5.13 slide 12_2_Merging	Points 139	1863.47	878.99	0
140	p14 4.5.13 slide 12_2_Merging	Points 140	1861.04	888.68	0
141	p14 4.5.13 slide 12_2_Merging	Points 141	1853.78	910.49	0
142	p14 4.5.13 slide 12_2_Merging	Points 142	1850.14	917.76	0
143	p14 4.5.13 slide 12_2_Merging	Points 143	1838.03	923.81	0
144	p14 4.5.13 slide 12_2_Merging	Points 144	1831.98	937.14	0
145	p14 4.5.13 slide 12_2_Merging	Points 145	1818.65	943.2	0
146	p14 4.5.13 slide 12_2_Merging	Points 146	1805.33	950.47	0
147	p14 4.5.13 slide 12_2_Merging	Points 147	1793.22	967.43	0
148	p14 4.5.13 slide 12_2_Merging	Points 148	1785.95	977.12	0
149	p14 4.5.13 slide 12_2_Merging	Points 149	1778.68	985.6	0
150	p14 4.5.13 slide 12_2_Merging	Points 150	1758.09	991.66	0
151	p14 4.5.13 slide 12_2_Merging	Points 151	1742.35	998.93	0
152	p14 4.5.13 slide 12_2_Merging	Points 152	1722.97	997.72	0
153	p14 4.5.13 slide 12_2_Merging	Points 153	1710.85	991.66	0
154	p14 4.5.13 slide 12_2_Merging	Points 154	1703.59	996.51	0
155	p14 4.5.13 slide 12_2_Merging	Points 155	1696.32	1009.83	0
156	p14 4.5.13 slide 12_2_Merging	Points 156	1690.26	1018.32	0
157	p14 4.5.13 slide 12_2_Merging	Points 157	1676.94	1021.95	0
158	p14 4.5.13 slide 12_2_Merging	Points 158	1668.46	1026.8	0
159	p14 4.5.13 slide 12_2_Merging	Points 159	1656.35	1036.49	0
160	p14 4.5.13 slide 12_2_Merging	Points 160	1639.39	1040.12	0
161	p14 4.5.13 slide 12_2_Merging	Points 161	1623.65	1041.34	0
162	p14 4.5.13 slide 12_2_Merging	Points 162	1601.84	1044.97	0
163	p14 4.5.13 slide 12_2_Merging	Points 163	1586.1	1040.12	0
164	p14 4.5.13 slide 12_2_Merging	Points 164	1575.2	1029.22	0
165	p14 4.5.13 slide 12_2_Merging	Points 165	1570.35	1035.28	0
166	p14 4.5.13 slide 12_2_Merging	Points 166	1558.24	1035.28	0
167	p14 4.5.13 slide 12_2_Merging	Points 167	1560.66	1013.47	0
168	p14 4.5.13 slide 12_2_Merging	Points 168	1547.34	1013.47	0
169	p14 4.5.13 slide 12_2_Merging	Points 169	1535.23	1028.01	0
170	p14 4.5.13 slide 12_2_Merging	Points 170	1520.69	1042.55	0
171	p14 4.5.13 slide 12_2_Merging	Points 171	1500.1	1052.24	0
172	p14 4.5.13 slide 12_2_Merging	Points 172	1483.14	1060.72	0
173	p14 4.5.13 slide 12_2_Merging	Points 173	1457.71	1055.87	0
174	p14 4.5.13 slide 12_2_Merging	Points 174	1445.6	1060.72	0
175	p14 4.5.13 slide 12_2_Merging	Points 175	1433.48	1072.84	0
176	p14 4.5.13 slide 12_2_Merging	Points 176	1420.16	1088.59	0
177	p14 4.5.13 slide 12_2_Merging	Points 177	1395.94	1104.34	0
178	p14 4.5.13 slide 12_2_Merging	Points 178	1374.13	1106.76	0
179	p14 4.5.13 slide 12_2_Merging	Points 179	1362.02	1100.7	0
180	p14 4.5.13 slide 12_2_Merging	Points 180	1362.02	1092.22	0
181	p14 4.5.13 slide 12_2_Merging	Points 181	1355.96	1087.37	0
182	p14 4.5.13 slide 12_2_Merging	Points 182	1339.01	1101.91	0
183	p14 4.5.13 slide 12_2_Merging	Points 183	1322.05	1110.39	0
184	p14 4.5.13 slide 12_2_Merging	Points 184	1301.46	1114.03	0
185	p14 4.5.13 slide 12_2_Merging	Points 185	1278.45	1124.93	0
186	p14 4.5.13 slide 12_2_Merging	Points 186	1261.49	1132.2	0
187	p14 4.5.13 slide 12_2_Merging	Points 187	1243.32	1140.68	0
188	p14 4.5.13 slide 12_2_Merging	Points 188	1227.58	1145.53	0
189	p14 4.5.13 slide 12_2_Merging	Points 189	1213.04	1150.38	0
190	p14 4.5.13 slide 12_2_Merging	Points 190	1197.29	1144.32	0
191	p14 4.5.13 slide 12_2_Merging	Points 191	1192.45	1138.26	0
192	p14 4.5.13 slide 12_2_Merging	Points 192	1180.34	1139.47	0
193	p14 4.5.13 slide 12_2_Merging	Points 193	1153.69	1139.47	0
194	p14 4.5.13 slide 12_2_Merging	Points 194	1131.89	1141.89	0
195	p14 4.5.13 slide 12_2_Merging	Points 195	1105.24	1145.53	0
196	p14 4.5.13 slide 12_2_Merging	Points 196	1084.65	1155.22	0
197	p14 4.5.13 slide 12_2_Merging	Points 197	1060.43	1157.65	0
198	p14 4.5.13 slide 12_2_Merging	Points 198	1041.05	1156.43	0
199	p14 4.5.13 slide 12_2_Merging	Points 199	1036.2	1149.16	0
200	p14 4.5.13 slide 12_2_Merging	Points 200	1033.78	1132.2	0
201	p14 4.5.13 slide 12_2_Merging	Points 201	1031.36	1111.61	0
202	p14 4.5.13 slide 12_2_Merging	Points 202	1015.61	1122.51	0
203	p14 4.5.13 slide 12_2_Merging	Points 203	1009.55	1134.63	0
204	p14 4.5.13 slide 12_2_Merging	Points 204	1009.55	1156.43	0
205	p14 4.5.13 slide 12_2_Merging	Points 205	993.81	1164.91	0
206	p14 4.5.13 slide 12_2_Merging	Points 206	976.85	1163.7	0
207	p14 4.5.13 slide 12_2_Merging	Points 207	956.26	1157.65	0
208	p14 4.5.13 slide 12_2_Merging	Points 208	940.52	1152.8	0
209	p14 4.5.13 slide 12_2_Merging	Points 209	922.35	1147.95	0
210	p14 4.5.13 slide 12_2_Merging	Points 210	898.12	1147.95	0
211	p14 4.5.13 slide 12_2_Merging	Points 211	878.74	1141.89	0
212	p14 4.5.13 slide 12_2_Merging	Points 212	860.57	1132.2	0
213	p14 4.5.13 slide 12_2_Merging	Points 213	853.31	1118.88	0
214	p14 4.5.13 slide 12_2_Merging	Points 214	843.62	1111.61	0
215	p14 4.5.13 slide 12_2_Merging	Points 215	839.98	1127.36	0
216	p14 4.5.13 slide 12_2_Merging	Points 216	847.25	1145.53	0
217	p14 4.5.13 slide 12_2_Merging	Points 217	835.14	1139.47	0
218	p14 4.5.13 slide 12_2_Merging	Points 218	816.97	1126.14	0
219	p14 4.5.13 slide 12_2_Merging	Points 219	807.28	1117.66	0
220	p14 4.5.13 slide 12_2_Merging	Points 220	818.18	1097.07	0
221	p14 4.5.13 slide 12_2_Merging	Points 221	826.66	1088.59	0
222	p14 4.5.13 slide 12_2_Merging	Points 222	810.91	1075.26	0
223	p14 4.5.13 slide 12_2_Merging	Points 223	812.13	1051.03	0
224	p14 4.5.13 slide 12_2_Merging	Points 224	813.34	1004.99	0
225	p14 4.5.13 slide 12_2_Merging	Points 225	807.28	975.91	0
226	p14 4.5.13 slide 12_2_Merging	Points 226	801.22	961.37	0
227	p14 4.5.13 slide 12_2_Merging	Points 227	800.01	935.93	0
228	p14 4.5.13 slide 12_2_Merging	Points 228	810.91	917.76	0
229	p14 4.5.13 slide 12_2_Merging	Points 229	823.03	902.01	0
230	p14 4.5.13 slide 12_2_Merging	Points 230	829.08	888.68	0
231	p14 4.5.13 slide 12_2_Merging	Points 231	838.77	885.04	0
232	p14 4.5.13 slide 12_2_Merging	Points 232	823.03	874.14	0
233	p14 4.5.13 slide 12_2_Merging	Points 233	818.18	855.97	0
234	p14 4.5.13 slide 12_2_Merging	Points 234	810.91	846.27	0
235	p14 4.5.13 slide 12_2_Merging	Points 235	803.65	825.68	0
236	p14 4.5.13 slide 12_2_Merging	Points 236	791.53	819.62	0
237	p14 4.5.13 slide 12_2_Merging	Points 237	790.32	832.95	0
238	p14 4.5.13 slide 12_2_Merging	Points 238	779.42	831.74	0
239	p14 4.5.13 slide 12_2_Merging	Points 239	766.1	828.1	0
240	p14 4.5.13 slide 12_2_Merging	Points 240	757.62	839	0
241	p14 4.5.13 slide 12_2_Merging	Points 241	745.51	847.49	0
242	p14 4.5.13 slide 12_2_Merging	Points 242	749.14	866.87	0
243	p14 4.5.13 slide 12_2_Merging	Points 243	743.09	877.77	0
244	p14 4.5.13 slide 12_2_Merging	Points 244	743.09	891.1	0
245	p14 4.5.13 slide 12_2_Merging	Points 245	729.76	899.58	0
246	p14 4.5.13 slide 12_2_Merging	Points 246	718.86	912.91	0
247	p14 4.5.13 slide 12_2_Merging	Points 247	732.18	937.14	0
248	p14 4.5.13 slide 12_2_Merging	Points 248	724.92	951.68	0
249	p14 4.5.13 slide 12_2_Merging	Points 249	739.45	966.22	0
250	p14 4.5.13 slide 12_2_Merging	Points 250	741.87	984.39	0
251	p14 4.5.13 slide 12_2_Merging	Points 251	739.45	994.08	0
252	p14 4.5.13 slide 12_2_Merging	Points 252	743.09	1007.41	0
253	p14 4.5.13 slide 12_2_Merging	Points 253	755.2	1042.55	0
254	p14 4.5.13 slide 12_2_Merging	Points 254	753.99	1061.93	0
255	p14 4.5.13 slide 12_2_Merging	Points 255	747.93	1087.37	0
256	p14 4.5.13 slide 12_2_Merging	Points 256	741.87	1110.39	0
257	p14 4.5.13 slide 12_2_Merging	Points 257	728.55	1134.63	0
258	p14 4.5.13 slide 12_2_Merging	Points 258	706.75	1139.47	0
259	p14 4.5.13 slide 12_2_Merging	Points 259	680.1	1129.78	0
260	p14 4.5.13 slide 12_2_Merging	Points 260	651.03	1118.88	0
261	p14 4.5.13 slide 12_2_Merging	Points 261	630.44	1109.18	0
262	p14 4.5.13 slide 12_2_Merging	Points 262	603.79	1083.74	0
263	p14 4.5.13 slide 12_2_Merging	Points 263	592.89	1087.37	0
264	p14 4.5.13 slide 12_2_Merging	Points 264	551.71	1053.45	0
265	p14 4.5.13 slide 12_2_Merging	Points 265	550.5	1034.07	0
266	p14 4.5.13 slide 12_2_Merging	Points 266	534.76	1028.01	0
267	p14 4.5.13 slide 12_2_Merging	Points 267	511.74	1021.95	0
268	p14 4.5.13 slide 12_2_Merging	Points 268	492.36	1024.37	0
269	p14 4.5.13 slide 12_2_Merging	Points 269	487.52	1037.7	0
270	p14 4.5.13 slide 12_2_Merging	Points 270	471.77	1034.07	0
271	p14 4.5.13 slide 12_2_Merging	Points 271	462.08	1021.95	0
272	p14 4.5.13 slide 12_2_Merging	Points 272	449.97	1023.16	0
273	p14 4.5.13 slide 12_2_Merging	Points 273	440.28	1024.37	0
274	p14 4.5.13 slide 12_2_Merging	Points 274	425.75	1001.35	0
275	p14 4.5.13 slide 12_2_Merging	Points 275	414.84	988.03	0
276	p14 4.5.13 slide 12_2_Merging	Points 276	397.89	997.72	0
277	p14 4.5.13 slide 12_2_Merging	Points 277	376.08	984.39	0
278	p14 4.5.13 slide 12_2_Merging	Points 278	366.4	986.82	0
279	p14 4.5.13 slide 12_2_Merging	Points 279	351.86	978.33	0
280	p14 4.5.13 slide 12_2_Merging	Points 280	331.27	963.8	0
281	p14 4.5.13 slide 12_2_Merging	Points 281	313.1	952.89	0
282	p14 4.5.13 slide 12_2_Merging	Points 282	319.16	920.18	0
283	p14 4.5.13 slide 12_2_Merging	Points 283	344.59	916.54	0
284	p14 4.5.13 slide 12_2_Merging	Points 284	348.23	910.49	0
285	p14 4.5.13 slide 12_2_Merging	Points 285	361.55	897.16	0
286	p14 4.5.13 slide 12_2_Merging	Points 286	350.65	887.47	0
287	p14 4.5.13 slide 12_2_Merging	Points 287	325.21	882.62	0
288	p14 4.5.13 slide 12_2_Merging	Points 288	291.3	874.14	0
289	p14 4.5.13 slide 12_2_Merging	Points 289	261.02	881.41	0
290	p14 4.5.13 slide 12_2_Merging	Points 290	242.85	877.77	0
291	p14 4.5.13 slide 12_2_Merging	Points 291	190.77	848.7	0
292	p14 4.5.13 slide 12_2_Merging	Points 292	170.18	809.93	0
293	p14 4.5.13 slide 12_2_Merging	Points 293	160.49	805.08	0
294	p14 4.5.13 slide 12_2_Merging	Points 294	103.56	746.93	0
295	p14 4.5.13 slide 12_2_Merging	Points 295	87.81	720.27	0
296	p14 4.5.13 slide 12_2_Merging	Points 296	76.91	689.98	0
297	p14 4.5.13 slide 12_2_Merging	Points 297	64.8	656.06	0
298	p14 4.5.13 slide 12_2_Merging	Points 298	38.15	605.17	0
299	p14 4.5.13 slide 12_2_Merging	Points 299	29.67	584.58	0
300	p14 4.5.13 slide 12_2_Merging	Points 300	40.58	576.1	0
301	p14 4.5.13 slide 12_2_Merging	Points 301	33.31	554.29	0
302	p14 4.5.13 slide 12_2_Merging	Points 302	45.42	544.6	0
303	p14 4.5.13 slide 12_2_Merging	Points 303	49.05	527.63	0
304	p14 4.5.13 slide 12_2_Merging	Points 304	49.05	497.35	0
305	p14 4.5.13 slide 12_2_Merging	Points 305	62.38	491.29	0
306	p14 4.5.13 slide 12_2_Merging	Points 306	57.53	476.75	0
307	p14 4.5.13 slide 12_2_Merging	Points 307	70.86	452.52	0
308	p14 4.5.13 slide 12_2_Merging	Points 308	61.17	434.34	0
309	p14 4.5.13 slide 12_2_Merging	Points 309	64.8	416.17	0
310	p14 4.5.13 slide 12_2_Merging	Points 310	69.65	393.15	0
311	p14 4.5.13 slide 12_2_Merging	Points 311	66.01	374.98	0
312	p14 4.5.13 slide 12_2_Merging	Points 312	66.01	356.8	0
313	p14 4.5.13 slide 12_2_Merging	Points 313	75.7	348.32	0
314	p14 4.5.13 slide 12_2_Merging	Points 314	91.45	332.57	0
315	p14 4.5.13 slide 12_2_Merging	Points 315	110.83	322.88	0
316	p14 4.5.13 slide 12_2_Merging	Points 316	133.84	322.88	0
317	p14 4.5.13 slide 12_2_Merging	Points 317	142.32	313.19	0
318	p14 4.5.13 slide 12_2_Merging	Points 318	168.97	307.13	0
319	p14 4.5.13 slide 12_2_Merging	Points 319	177.44	302.28	0
320	p14 4.5.13 slide 12_2_Merging	Points 320	177.44	295.01	0
321	p14 4.5.13 slide 12_2_Merging	Points 321	194.4	280.48	0
322	p14 4.5.13 slide 12_2_Merging	Points 322	211.36	268.36	0
1	p14 4.5.13 slide 12_1_Merging	Points 1	630.52	563.93	0
2	p14 4.5.13 slide 12_1_Merging	Points 2	660.8	569.98	0
3	p14 4.5.13 slide 12_1_Merging	Points 3	688.66	589.37	0
4	p14 4.5.13 slide 12_1_Merging	Points 4	712.89	605.12	0
5	p14 4.5.13 slide 12_1_Merging	Points 5	746.81	628.13	0
6	p14 4.5.13 slide 12_1_Merging	Points 6	780.72	649.94	0
7	p14 4.5.13 slide 12_1_Merging	Points 7	790.42	636.61	0
8	p14 4.5.13 slide 12_1_Merging	Points 8	809.8	625.71	0
9	p14 4.5.13 slide 12_1_Merging	Points 9	819.49	607.54	0
10	p14 4.5.13 slide 12_1_Merging	Points 10	840.08	599.06	0
11	p14 4.5.13 slide 12_1_Merging	Points 11	835.24	584.52	0
12	p14 4.5.13 slide 12_1_Merging	Points 12	850.98	561.5	0
13	p14 4.5.13 slide 12_1_Merging	Points 13	871.58	538.49	0
14	p14 4.5.13 slide 12_1_Merging	Points 14	871.58	515.47	0
15	p14 4.5.13 slide 12_1_Merging	Points 15	878.84	487.61	0
16	p14 4.5.13 slide 12_1_Merging	Points 16	901.86	463.38	0
17	p14 4.5.13 slide 12_1_Merging	Points 17	905.49	441.57	0
18	p14 4.5.13 slide 12_1_Merging	Points 18	936.99	428.24	0
19	p14 4.5.13 slide 12_1_Merging	Points 19	955.16	442.78	0
20	p14 4.5.13 slide 12_1_Merging	Points 20	995.14	440.36	0
21	p14 4.5.13 slide 12_1_Merging	Points 21	1038.75	447.63	0
22	p14 4.5.13 slide 12_1_Merging	Points 22	1073.87	452.47	0
23	p14 4.5.13 slide 12_1_Merging	Points 23	1085.99	442.78	0
24	p14 4.5.13 slide 12_1_Merging	Points 24	1089.62	430.67	0
25	p14 4.5.13 slide 12_1_Merging	Points 25	1094.47	408.86	0
26	p14 4.5.13 slide 12_1_Merging	Points 26	1077.51	383.42	0
27	p14 4.5.13 slide 12_1_Merging	Points 27	1084.78	362.83	0
28	p14 4.5.13 slide 12_1_Merging	Points 28	1075.09	353.14	0
29	p14 4.5.13 slide 12_1_Merging	Points 29	1090.83	339.81	0
30	p14 4.5.13 slide 12_1_Merging	Points 30	1109	332.54	0
31	p14 4.5.13 slide 12_1_Merging	Points 31	1119.91	310.74	0
32	p14 4.5.13 slide 12_1_Merging	Points 32	1147.77	297.41	0
33	p14 4.5.13 slide 12_1_Merging	Points 33	1172	293.77	0
34	p14 4.5.13 slide 12_1_Merging	Points 34	1164.73	278.03	0
35	p14 4.5.13 slide 12_1_Merging	Points 35	1170.78	262.28	0
36	p14 4.5.13 slide 12_1_Merging	Points 36	1187.74	256.22	0
37	p14 4.5.13 slide 12_1_Merging	Points 37	1205.91	252.59	0
38	p14 4.5.13 slide 12_1_Merging	Points 38	1222.87	280.45	0
39	p14 4.5.13 slide 12_1_Merging	Points 39	1221.66	292.56	0
40	p14 4.5.13 slide 12_1_Merging	Points 40	1211.97	297.41	0
41	p14 4.5.13 slide 12_1_Merging	Points 41	1216.82	313.16	0
42	p14 4.5.13 slide 12_1_Merging	Points 42	1243.47	310.74	0
43	p14 4.5.13 slide 12_1_Merging	Points 43	1243.47	290.14	0
44	p14 4.5.13 slide 12_1_Merging	Points 44	1247.1	263.49	0
45	p14 4.5.13 slide 12_1_Merging	Points 45	1251.95	242.89	0
46	p14 4.5.13 slide 12_1_Merging	Points 46	1258	229.57	0
47	p14 4.5.13 slide 12_1_Merging	Points 47	1282.23	224.72	0
48	p14 4.5.13 slide 12_1_Merging	Points 48	1293.13	217.45	0
49	p14 4.5.13 slide 12_1_Merging	Points 49	1301.61	205.34	0
50	p14 4.5.13 slide 12_1_Merging	Points 50	1316.15	196.86	0
51	p14 4.5.13 slide 12_1_Merging	Points 51	1330.68	185.96	0
52	p14 4.5.13 slide 12_1_Merging	Points 52	1348.85	181.11	0
53	p14 4.5.13 slide 12_1_Merging	Points 53	1369.45	177.48	0
54	p14 4.5.13 slide 12_1_Merging	Points 54	1390.04	207.76	0
55	p14 4.5.13 slide 12_1_Merging	Points 55	1400.94	236.84	0
56	p14 4.5.13 slide 12_1_Merging	Points 56	1405.79	250.16	0
57	p14 4.5.13 slide 12_1_Merging	Points 57	1420.32	231.99	0
58	p14 4.5.13 slide 12_1_Merging	Points 58	1433.65	202.92	0
59	p14 4.5.13 slide 12_1_Merging	Points 59	1446.97	193.23	0
60	p14 4.5.13 slide 12_1_Merging	Points 60	1457.88	189.59	0
61	p14 4.5.13 slide 12_1_Merging	Points 61	1486.95	206.55	0
62	p14 4.5.13 slide 12_1_Merging	Points 62	1507.54	227.15	0
63	p14 4.5.13 slide 12_1_Merging	Points 63	1516.02	208.97	0
64	p14 4.5.13 slide 12_1_Merging	Points 64	1541.46	222.3	0
65	p14 4.5.13 slide 12_1_Merging	Points 65	1568.11	251.37	0
66	p14 4.5.13 slide 12_1_Merging	Points 66	1579.01	280.45	0
67	p14 4.5.13 slide 12_1_Merging	Points 67	1569.32	318	0
68	p14 4.5.13 slide 12_1_Merging	Points 68	1554.79	357.98	0
69	p14 4.5.13 slide 12_1_Merging	Points 69	1536.62	393.11	0
70	p14 4.5.13 slide 12_1_Merging	Points 70	1514.81	431.88	0
71	p14 4.5.13 slide 12_1_Merging	Points 71	1466.36	473.07	0
72	p14 4.5.13 slide 12_1_Merging	Points 72	1455.45	468.22	0
73	p14 4.5.13 slide 12_1_Merging	Points 73	1443.34	473.07	0
74	p14 4.5.13 slide 12_1_Merging	Points 74	1427.59	464.59	0
75	p14 4.5.13 slide 12_1_Merging	Points 75	1431.23	491.24	0
76	p14 4.5.13 slide 12_1_Merging	Points 76	1433.65	513.05	0
77	p14 4.5.13 slide 12_1_Merging	Points 77	1449.4	543.33	0
78	p14 4.5.13 slide 12_1_Merging	Points 78	1466.36	523.95	0
79	p14 4.5.13 slide 12_1_Merging	Points 79	1483.32	504.57	0
80	p14 4.5.13 slide 12_1_Merging	Points 80	1513.6	513.05	0
81	p14 4.5.13 slide 12_1_Merging	Points 81	1543.88	538.49	0
82	p14 4.5.13 slide 12_1_Merging	Points 82	1571.75	576.04	0
83	p14 4.5.13 slide 12_1_Merging	Points 83	1602.03	634.19	0
84	p14 4.5.13 slide 12_1_Merging	Points 84	1606.87	657.21	0
85	p14 4.5.13 slide 12_1_Merging	Points 85	1594.76	670.53	0
86	p14 4.5.13 slide 12_1_Merging	Points 86	1617.78	691.13	0
87	p14 4.5.13 slide 12_1_Merging	Points 87	1621.41	720.2	0
88	p14 4.5.13 slide 12_1_Merging	Points 88	1633.52	751.7	0
89	p14 4.5.13 slide 12_1_Merging	Points 89	1623.83	766.24	0
90	p14 4.5.13 slide 12_1_Merging	Points 90	1616.57	772.29	0
91	p14 4.5.13 slide 12_1_Merging	Points 91	1617.78	796.52	0
92	p14 4.5.13 slide 12_1_Merging	Points 92	1611.72	794.1	0
93	p14 4.5.13 slide 12_1_Merging	Points 93	1610.51	814.7	0
94	p14 4.5.13 slide 12_1_Merging	Points 94	1598.4	828.02	0
95	p14 4.5.13 slide 12_1_Merging	Points 95	1579.01	820.75	0
96	p14 4.5.13 slide 12_1_Merging	Points 96	1595.97	849.83	0
97	p14 4.5.13 slide 12_1_Merging	Points 97	1580.22	854.67	0
98	p14 4.5.13 slide 12_1_Merging	Points 98	1570.53	851.04	0
99	p14 4.5.13 slide 12_1_Merging	Points 99	1570.53	863.15	0
100	p14 4.5.13 slide 12_1_Merging	Points 100	1556	874.06	0
101	p14 4.5.13 slide 12_1_Merging	Points 101	1565.69	895.86	0
102	p14 4.5.13 slide 12_1_Merging	Points 102	1565.69	916.46	0
103	p14 4.5.13 slide 12_1_Merging	Points 103	1576.59	933.42	0
104	p14 4.5.13 slide 12_1_Merging	Points 104	1575.38	945.53	0
105	p14 4.5.13 slide 12_1_Merging	Points 105	1570.53	955.22	0
106	p14 4.5.13 slide 12_1_Merging	Points 106	1563.27	983.09	0
107	p14 4.5.13 slide 12_1_Merging	Points 107	1551.15	1015.79	0
108	p14 4.5.13 slide 12_1_Merging	Points 108	1536.62	1010.95	0
109	p14 4.5.13 slide 12_1_Merging	Points 109	1522.08	1008.53	0
110	p14 4.5.13 slide 12_1_Merging	Points 110	1513.6	1026.7	0
111	p14 4.5.13 slide 12_1_Merging	Points 111	1491.8	1052.14	0
112	p14 4.5.13 slide 12_1_Merging	Points 112	1469.99	1086.06	0
113	p14 4.5.13 slide 12_1_Merging	Points 113	1451.82	1099.38	0
114	p14 4.5.13 slide 12_1_Merging	Points 114	1437.28	1122.4	0
115	p14 4.5.13 slide 12_1_Merging	Points 115	1414.27	1129.67	0
116	p14 4.5.13 slide 12_1_Merging	Points 116	1394.89	1151.48	0
117	p14 4.5.13 slide 12_1_Merging	Points 117	1381.56	1147.84	0
118	p14 4.5.13 slide 12_1_Merging	Points 118	1357.33	1173.28	0
119	p14 4.5.13 slide 12_1_Merging	Points 119	1364.6	1202.36	0
120	p14 4.5.13 slide 12_1_Merging	Points 120	1367.02	1226.59	0
121	p14 4.5.13 slide 12_1_Merging	Points 121	1354.91	1260.51	0
122	p14 4.5.13 slide 12_1_Merging	Points 122	1339.16	1281.1	0
123	p14 4.5.13 slide 12_1_Merging	Points 123	1329.47	1284.73	0
124	p14 4.5.13 slide 12_1_Merging	Points 124	1305.25	1307.75	0
125	p14 4.5.13 slide 12_1_Merging	Points 125	1276.17	1324.71	0
126	p14 4.5.13 slide 12_1_Merging	Points 126	1236.2	1340.46	0
127	p14 4.5.13 slide 12_1_Merging	Points 127	1204.7	1363.48	0
128	p14 4.5.13 slide 12_1_Merging	Points 128	1152.61	1391.34	0
129	p14 4.5.13 slide 12_1_Merging	Points 129	1116.27	1402.24	0
130	p14 4.5.13 slide 12_1_Merging	Points 130	1081.14	1410.72	0
131	p14 4.5.13 slide 12_1_Merging	Points 131	1039.96	1411.94	0
132	p14 4.5.13 slide 12_1_Merging	Points 132	1024.21	1405.88	0
133	p14 4.5.13 slide 12_1_Merging	Points 133	1002.4	1424.05	0
134	p14 4.5.13 slide 12_1_Merging	Points 134	975.75	1427.69	0
135	p14 4.5.13 slide 12_1_Merging	Points 135	958.79	1425.26	0
136	p14 4.5.13 slide 12_1_Merging	Points 136	947.89	1430.11	0
137	p14 4.5.13 slide 12_1_Merging	Points 137	922.45	1430.11	0
138	p14 4.5.13 slide 12_1_Merging	Points 138	903.07	1426.47	0
139	p14 4.5.13 slide 12_1_Merging	Points 139	888.54	1430.11	0
140	p14 4.5.13 slide 12_1_Merging	Points 140	859.46	1421.63	0
141	p14 4.5.13 slide 12_1_Merging	Points 141	849.77	1428.9	0
142	p14 4.5.13 slide 12_1_Merging	Points 142	824.33	1428.9	0
143	p14 4.5.13 slide 12_1_Merging	Points 143	792.84	1430.11	0
144	p14 4.5.13 slide 12_1_Merging	Points 144	760.13	1421.63	0
145	p14 4.5.13 slide 12_1_Merging	Points 145	739.54	1411.94	0
146	p14 4.5.13 slide 12_1_Merging	Points 146	722.58	1422.84	0
147	p14 4.5.13 slide 12_1_Merging	Points 147	698.35	1424.05	0
148	p14 4.5.13 slide 12_1_Merging	Points 148	691.08	1415.57	0
149	p14 4.5.13 slide 12_1_Merging	Points 149	675.34	1410.72	0
150	p14 4.5.13 slide 12_1_Merging	Points 150	642.63	1414.36	0
151	p14 4.5.13 slide 12_1_Merging	Points 151	611.13	1405.88	0
152	p14 4.5.13 slide 12_1_Merging	Points 152	557.83	1381.65	0
153	p14 4.5.13 slide 12_1_Merging	Points 153	500.9	1351.36	0
154	p14 4.5.13 slide 12_1_Merging	Points 154	496.05	1340.46	0
155	p14 4.5.13 slide 12_1_Merging	Points 155	463.35	1324.71	0
156	p14 4.5.13 slide 12_1_Merging	Points 156	433.06	1324.71	0
157	p14 4.5.13 slide 12_1_Merging	Points 157	420.95	1304.12	0
158	p14 4.5.13 slide 12_1_Merging	Points 158	408.84	1276.25	0
159	p14 4.5.13 slide 12_1_Merging	Points 159	401.57	1267.77	0
160	p14 4.5.13 slide 12_1_Merging	Points 160	396.72	1281.1	0
161	p14 4.5.13 slide 12_1_Merging	Points 161	391.88	1300.48	0
162	p14 4.5.13 slide 12_1_Merging	Points 162	377.34	1307.75	0
163	p14 4.5.13 slide 12_1_Merging	Points 163	349.48	1290.79	0
164	p14 4.5.13 slide 12_1_Merging	Points 164	331.31	1265.35	0
165	p14 4.5.13 slide 12_1_Merging	Points 165	305.87	1231.43	0
166	p14 4.5.13 slide 12_1_Merging	Points 166	285.28	1229.01	0
167	p14 4.5.13 slide 12_1_Merging	Points 167	251.36	1224.16	0
168	p14 4.5.13 slide 12_1_Merging	Points 168	218.65	1209.63	0
169	p14 4.5.13 slide 12_1_Merging	Points 169	188.37	1187.82	0
170	p14 4.5.13 slide 12_1_Merging	Points 170	187.16	1204.78	0
171	p14 4.5.13 slide 12_1_Merging	Points 171	176.25	1191.45	0
172	p14 4.5.13 slide 12_1_Merging	Points 172	159.29	1184.19	0
173	p14 4.5.13 slide 12_1_Merging	Points 173	142.34	1178.13	0
174	p14 4.5.13 slide 12_1_Merging	Points 174	125.38	1161.17	0
175	p14 4.5.13 slide 12_1_Merging	Points 175	119.32	1175.7	0
176	p14 4.5.13 slide 12_1_Merging	Points 176	119.32	1184.19	0
177	p14 4.5.13 slide 12_1_Merging	Points 177	102.36	1164.8	0
178	p14 4.5.13 slide 12_1_Merging	Points 178	59.96	1118.77	0
179	p14 4.5.13 slide 12_1_Merging	Points 179	52.69	1088.48	0
180	p14 4.5.13 slide 12_1_Merging	Points 180	35.74	1060.62	0
181	p14 4.5.13 slide 12_1_Merging	Points 181	28.47	1030.33	0
182	p14 4.5.13 slide 12_1_Merging	Points 182	30.89	1001.26	0
183	p14 4.5.13 slide 12_1_Merging	Points 183	29.68	980.66	0
184	p14 4.5.13 slide 12_1_Merging	Points 184	22.41	960.07	0
185	p14 4.5.13 slide 12_1_Merging	Points 185	22.41	928.57	0
186	p14 4.5.13 slide 12_1_Merging	Points 186	22.41	899.5	0
187	p14 4.5.13 slide 12_1_Merging	Points 187	36.95	876.48	0
188	p14 4.5.13 slide 12_1_Merging	Points 188	35.74	860.73	0
189	p14 4.5.13 slide 12_1_Merging	Points 189	38.16	849.83	0
190	p14 4.5.13 slide 12_1_Merging	Points 190	52.69	870.42	0
191	p14 4.5.13 slide 12_1_Merging	Points 191	55.12	847.4	0
192	p14 4.5.13 slide 12_1_Merging	Points 192	56.33	824.39	0
193	p14 4.5.13 slide 12_1_Merging	Points 193	56.33	794.1	0
194	p14 4.5.13 slide 12_1_Merging	Points 194	52.69	756.55	0
195	p14 4.5.13 slide 12_1_Merging	Points 195	63.6	720.2	0
196	p14 4.5.13 slide 12_1_Merging	Points 196	84.19	698.4	0
197	p14 4.5.13 slide 12_1_Merging	Points 197	103.57	685.07	0
198	p14 4.5.13 slide 12_1_Merging	Points 198	125.38	670.53	0
199	p14 4.5.13 slide 12_1_Merging	Points 199	154.45	662.05	0
200	p14 4.5.13 slide 12_1_Merging	Points 200	172.62	652.36	0
201	p14 4.5.13 slide 12_1_Merging	Points 201	194.42	648.73	0
202	p14 4.5.13 slide 12_1_Merging	Points 202	206.54	634.19	0
203	p14 4.5.13 slide 12_1_Merging	Points 203	217.44	620.86	0
204	p14 4.5.13 slide 12_1_Merging	Points 204	241.67	620.86	0
205	p14 4.5.13 slide 12_1_Merging	Points 205	274.37	619.65	0
206	p14 4.5.13 slide 12_1_Merging	Points 206	313.14	632.98	0
207	p14 4.5.13 slide 12_1_Merging	Points 207	328.89	629.34	0
208	p14 4.5.13 slide 12_1_Merging	Points 208	343.42	613.6	0
209	p14 4.5.13 slide 12_1_Merging	Points 209	367.65	605.12	0
210	p14 4.5.13 slide 12_1_Merging	Points 210	395.51	593	0
211	p14 4.5.13 slide 12_1_Merging	Points 211	439.12	582.1	0
212	p14 4.5.13 slide 12_1_Merging	Points 212	493.63	574.83	0
213	p14 4.5.13 slide 12_1_Merging	Points 213	560.26	565.14	0
214	p14 4.5.13 slide 12_1_Merging	Points 214	601.44	563.93	0
1	p14 slide 11_2_Merging	Points 1	37.55	482.2	0
2	p14 slide 11_2_Merging	Points 2	78.73	480.99	0
3	p14 slide 11_2_Merging	Points 3	107.8	494.32	0
4	p14 slide 11_2_Merging	Points 4	119.91	484.63	0
5	p14 slide 11_2_Merging	Points 5	101.75	470.09	0
6	p14 slide 11_2_Merging	Points 6	109.01	453.12	0
7	p14 slide 11_2_Merging	Points 7	138.08	422.84	0
8	p14 slide 11_2_Merging	Points 8	199.86	413.14	0
9	p14 slide 11_2_Merging	Points 9	219.24	398.6	0
10	p14 slide 11_2_Merging	Points 10	243.46	376.8	0
11	p14 slide 11_2_Merging	Points 11	251.94	361.05	0
12	p14 slide 11_2_Merging	Points 12	282.22	336.81	0
13	p14 slide 11_2_Merging	Points 13	302.81	345.3	0
14	p14 slide 11_2_Merging	Points 14	327.04	323.49	0
15	p14 slide 11_2_Merging	Points 15	373.07	289.56	0
16	p14 slide 11_2_Merging	Points 16	415.46	278.66	0
17	p14 slide 11_2_Merging	Points 17	437.26	276.24	0
18	p14 slide 11_2_Merging	Points 18	439.69	283.51	0
19	p14 slide 11_2_Merging	Points 19	423.94	294.41	0
20	p14 slide 11_2_Merging	Points 20	403.35	310.16	0
21	p14 slide 11_2_Merging	Points 21	387.6	331.97	0
22	p14 slide 11_2_Merging	Points 22	414.25	329.55	0
23	p14 slide 11_2_Merging	Points 23	476.03	312.58	0
24	p14 slide 11_2_Merging	Points 24	542.64	308.95	0
25	p14 slide 11_2_Merging	Points 25	610.47	307.74	0
26	p14 slide 11_2_Merging	Points 26	657.71	328.33	0
27	p14 slide 11_2_Merging	Points 27	685.57	350.14	0
28	p14 slide 11_2_Merging	Points 28	713.43	375.58	0
29	p14 slide 11_2_Merging	Points 29	732.81	353.78	0
30	p14 slide 11_2_Merging	Points 30	758.25	346.51	0
31	p14 slide 11_2_Merging	Points 31	767.94	323.49	0
32	p14 slide 11_2_Merging	Points 32	789.74	308.95	0
33	p14 slide 11_2_Merging	Points 33	799.43	273.81	0
34	p14 slide 11_2_Merging	Points 34	811.54	261.7	0
35	p14 slide 11_2_Merging	Points 35	832.14	258.06	0
36	p14 slide 11_2_Merging	Points 36	853.94	265.33	0
37	p14 slide 11_2_Merging	Points 37	879.37	233.83	0
38	p14 slide 11_2_Merging	Points 38	908.44	216.87	0
39	p14 slide 11_2_Merging	Points 39	941.15	212.02	0
40	p14 slide 11_2_Merging	Points 40	960.53	203.54	0
41	p14 slide 11_2_Merging	Points 41	949.63	178.1	0
42	p14 slide 11_2_Merging	Points 42	947.21	156.29	0
43	p14 slide 11_2_Merging	Points 43	955.68	126	0
44	p14 slide 11_2_Merging	Points 44	970.22	78.75	0
45	p14 slide 11_2_Merging	Points 45	994.44	54.52	0
46	p14 slide 11_2_Merging	Points 46	1033.2	24.23	0
47	p14 slide 11_2_Merging	Points 47	1092.56	13.33	0
48	p14 slide 11_2_Merging	Points 48	1126.47	23.02	0
49	p14 slide 11_2_Merging	Points 49	1154.33	35.14	0
50	p14 slide 11_2_Merging	Points 50	1170.08	29.08	0
51	p14 slide 11_2_Merging	Points 51	1271.82	67.85	0
52	p14 slide 11_2_Merging	Points 52	1317.85	94.5	0
53	p14 slide 11_2_Merging	Points 53	1292.41	72.69	0
54	p14 slide 11_2_Merging	Points 54	1277.88	47.25	0
55	p14 slide 11_2_Merging	Points 55	1276.67	27.87	0
56	p14 slide 11_2_Merging	Points 56	1288.78	25.44	0
57	p14 slide 11_2_Merging	Points 57	1305.74	35.14	0
58	p14 slide 11_2_Merging	Points 58	1328.75	44.83	0
59	p14 slide 11_2_Merging	Points 59	1300.89	16.96	0
60	p14 slide 11_2_Merging	Points 60	1300.89	3.63	0
61	p14 slide 11_2_Merging	Points 61	1317.85	0	0
62	p14 slide 11_2_Merging	Points 62	1346.92	12.12	0
63	p14 slide 11_2_Merging	Points 63	1372.36	16.96	0
64	p14 slide 11_2_Merging	Points 64	1402.64	18.17	0
65	p14 slide 11_2_Merging	Points 65	1424.44	9.69	0
66	p14 slide 11_2_Merging	Points 66	1453.51	8.48	0
67	p14 slide 11_2_Merging	Points 67	1505.6	13.33	0
68	p14 slide 11_2_Merging	Points 68	1552.83	25.44	0
69	p14 slide 11_2_Merging	Points 69	1585.54	43.62	0
70	p14 slide 11_2_Merging	Points 70	1644.89	66.64	0
71	p14 slide 11_2_Merging	Points 71	1602.5	44.83	0
72	p14 slide 11_2_Merging	Points 72	1577.06	31.5	0
73	p14 slide 11_2_Merging	Points 73	1566.16	16.96	0
74	p14 slide 11_2_Merging	Points 74	1569.79	2.42	0
75	p14 slide 11_2_Merging	Points 75	1604.92	2.42	0
76	p14 slide 11_2_Merging	Points 76	1653.37	2.42	0
77	p14 slide 11_2_Merging	Points 77	1678.81	9.69	0
78	p14 slide 11_2_Merging	Points 78	1692.13	3.63	0
79	p14 slide 11_2_Merging	Points 79	1799.93	2.42	0
80	p14 slide 11_2_Merging	Points 80	1809.62	6.06	0
81	p14 slide 11_2_Merging	Points 81	1832.64	0	0
82	p14 slide 11_2_Merging	Points 82	1850.8	8.48	0
83	p14 slide 11_2_Merging	Points 83	1873.82	24.23	0
84	p14 slide 11_2_Merging	Points 84	1875.03	41.19	0
85	p14 slide 11_2_Merging	Points 85	1890.78	19.39	0
86	p14 slide 11_2_Merging	Points 86	1891.99	4.85	0
87	p14 slide 11_2_Merging	Points 87	1911.37	12.12	0
88	p14 slide 11_2_Merging	Points 88	1941.65	6.06	0
89	p14 slide 11_2_Merging	Points 89	1967.09	21.81	0
90	p14 slide 11_2_Merging	Points 90	1997.37	49.67	0
91	p14 slide 11_2_Merging	Points 91	2014.32	61.79	0
92	p14 slide 11_2_Merging	Points 92	2017.96	79.96	0
93	p14 slide 11_2_Merging	Points 93	2032.49	109.04	0
94	p14 slide 11_2_Merging	Points 94	2022.8	138.12	0
95	p14 slide 11_2_Merging	Points 95	1996.16	170.83	0
96	p14 slide 11_2_Merging	Points 96	1988.89	181.73	0
97	p14 slide 11_2_Merging	Points 97	1965.87	182.95	0
98	p14 slide 11_2_Merging	Points 98	1974.35	201.12	0
99	p14 slide 11_2_Merging	Points 99	1968.3	232.62	0
100	p14 slide 11_2_Merging	Points 100	1957.4	261.7	0
101	p14 slide 11_2_Merging	Points 101	1935.59	294.41	0
102	p14 slide 11_2_Merging	Points 102	1925.9	305.31	0
103	p14 slide 11_2_Merging	Points 103	1916.21	311.37	0
104	p14 slide 11_2_Merging	Points 104	1907.73	312.58	0
105	p14 slide 11_2_Merging	Points 105	1934.38	341.66	0
106	p14 slide 11_2_Merging	Points 106	1946.49	357.41	0
107	p14 slide 11_2_Merging	Points 107	1946.49	376.8	0
108	p14 slide 11_2_Merging	Points 108	1934.38	393.76	0
109	p14 slide 11_2_Merging	Points 109	1918.64	390.12	0
110	p14 slide 11_2_Merging	Points 110	1906.52	397.39	0
111	p14 slide 11_2_Merging	Points 111	1890.78	404.66	0
112	p14 slide 11_2_Merging	Points 112	1900.47	426.47	0
113	p14 slide 11_2_Merging	Points 113	1917.42	451.91	0
114	p14 slide 11_2_Merging	Points 114	1919.85	477.36	0
115	p14 slide 11_2_Merging	Points 115	1925.9	495.53	0
116	p14 slide 11_2_Merging	Points 116	1918.64	511.28	0
117	p14 slide 11_2_Merging	Points 117	1901.68	529.45	0
118	p14 slide 11_2_Merging	Points 118	1888.35	540.36	0
119	p14 slide 11_2_Merging	Points 119	1872.61	553.68	0
120	p14 slide 11_2_Merging	Points 120	1848.38	562.17	0
121	p14 slide 11_2_Merging	Points 121	1824.16	567.01	0
122	p14 slide 11_2_Merging	Points 122	1815.68	591.24	0
123	p14 slide 11_2_Merging	Points 123	1797.51	588.82	0
124	p14 slide 11_2_Merging	Points 124	1779.34	573.07	0
125	p14 slide 11_2_Merging	Points 125	1766.02	576.7	0
126	p14 slide 11_2_Merging	Points 126	1743	616.69	0
127	p14 slide 11_2_Merging	Points 127	1710.3	656.67	0
128	p14 slide 11_2_Merging	Points 128	1677.59	676.05	0
129	p14 slide 11_2_Merging	Points 129	1649.74	686.96	0
130	p14 slide 11_2_Merging	Points 130	1626.72	690.59	0
131	p14 slide 11_2_Merging	Points 131	1610.98	694.23	0
132	p14 slide 11_2_Merging	Points 132	1601.29	712.4	0
133	p14 slide 11_2_Merging	Points 133	1579.48	720.88	0
134	p14 slide 11_2_Merging	Points 134	1546.78	725.73	0
135	p14 slide 11_2_Merging	Points 135	1515.29	734.21	0
136	p14 slide 11_2_Merging	Points 136	1497.12	733	0
137	p14 slide 11_2_Merging	Points 137	1491.06	725.73	0
138	p14 slide 11_2_Merging	Points 138	1486.22	703.92	0
139	p14 slide 11_2_Merging	Points 139	1475.31	718.46	0
140	p14 slide 11_2_Merging	Points 140	1470.47	736.63	0
141	p14 slide 11_2_Merging	Points 141	1457.15	756.02	0
142	p14 slide 11_2_Merging	Points 142	1443.82	766.92	0
143	p14 slide 11_2_Merging	Points 143	1422.02	781.46	0
144	p14 slide 11_2_Merging	Points 144	1395.37	756.02	0
145	p14 slide 11_2_Merging	Points 145	1372.36	791.15	0
146	p14 slide 11_2_Merging	Points 146	1354.19	797.21	0
147	p14 slide 11_2_Merging	Points 147	1333.6	810.54	0
148	p14 slide 11_2_Merging	Points 148	1331.17	835.98	0
149	p14 slide 11_2_Merging	Points 149	1306.95	868.69	0
150	p14 slide 11_2_Merging	Points 150	1287.57	862.63	0
151	p14 slide 11_2_Merging	Points 151	1253.65	866.27	0
152	p14 slide 11_2_Merging	Points 152	1250.02	889.29	0
153	p14 slide 11_2_Merging	Points 153	1248.81	908.67	0
154	p14 slide 11_2_Merging	Points 154	1230.64	948.65	0
155	p14 slide 11_2_Merging	Points 155	1218.53	974.1	0
156	p14 slide 11_2_Merging	Points 156	1202.78	992.27	0
157	p14 slide 11_2_Merging	Points 157	1188.25	1009.23	0
158	p14 slide 11_2_Merging	Points 158	1159.18	1038.31	0
159	p14 slide 11_2_Merging	Points 159	1138.58	1072.23	0
160	p14 slide 11_2_Merging	Points 160	1114.36	1091.62	0
161	p14 slide 11_2_Merging	Points 161	1082.87	1119.48	0
162	p14 slide 11_2_Merging	Points 162	1051.37	1134.02	0
163	p14 slide 11_2_Merging	Points 163	1034.42	1135.24	0
164	p14 slide 11_2_Merging	Points 164	1007.77	1150.99	0
165	p14 slide 11_2_Merging	Points 165	982.33	1155.83	0
166	p14 slide 11_2_Merging	Points 166	944.78	1152.2	0
167	p14 slide 11_2_Merging	Points 167	918.13	1144.93	0
168	p14 slide 11_2_Merging	Points 168	890.28	1138.87	0
169	p14 slide 11_2_Merging	Points 169	850.3	1143.72	0
170	p14 slide 11_2_Merging	Points 170	834.56	1141.29	0
171	p14 slide 11_2_Merging	Points 171	812.76	1131.6	0
172	p14 slide 11_2_Merging	Points 172	797.01	1152.2	0
173	p14 slide 11_2_Merging	Points 173	781.26	1159.47	0
174	p14 slide 11_2_Merging	Points 174	759.46	1164.31	0
175	p14 slide 11_2_Merging	Points 175	732.81	1165.52	0
176	p14 slide 11_2_Merging	Points 176	720.7	1150.99	0
177	p14 slide 11_2_Merging	Points 177	707.38	1154.62	0
178	p14 slide 11_2_Merging	Points 178	695.26	1155.83	0
179	p14 slide 11_2_Merging	Points 179	683.15	1143.72	0
180	p14 slide 11_2_Merging	Points 180	660.14	1157.04	0
181	p14 slide 11_2_Merging	Points 181	627.43	1152.2	0
182	p14 slide 11_2_Merging	Points 182	614.11	1159.47	0
183	p14 slide 11_2_Merging	Points 183	575.35	1149.77	0
184	p14 slide 11_2_Merging	Points 184	541.43	1148.56	0
185	p14 slide 11_2_Merging	Points 185	508.73	1141.29	0
186	p14 slide 11_2_Merging	Points 186	474.81	1131.6	0
187	p14 slide 11_2_Merging	Points 187	444.53	1106.16	0
188	p14 slide 11_2_Merging	Points 188	399.72	1075.87	0
189	p14 slide 11_2_Merging	Points 189	406.98	1056.48	0
190	p14 slide 11_2_Merging	Points 190	390.03	1058.91	0
191	p14 slide 11_2_Merging	Points 191	368.22	1060.12	0
192	p14 slide 11_2_Merging	Points 192	351.27	1040.73	0
193	p14 slide 11_2_Merging	Points 193	337.94	1016.5	0
194	p14 slide 11_2_Merging	Points 194	330.67	991.06	0
195	p14 slide 11_2_Merging	Points 195	324.62	971.67	0
196	p14 slide 11_2_Merging	Points 196	314.93	951.08	0
197	p14 slide 11_2_Merging	Points 197	293.12	949.87	0
198	p14 slide 11_2_Merging	Points 198	272.53	953.5	0
199	p14 slide 11_2_Merging	Points 199	239.83	949.87	0
200	p14 slide 11_2_Merging	Points 200	196.22	934.12	0
201	p14 slide 11_2_Merging	Points 201	165.94	915.94	0
202	p14 slide 11_2_Merging	Points 202	138.08	908.67	0
203	p14 slide 11_2_Merging	Points 203	98.11	878.38	0
204	p14 slide 11_2_Merging	Points 204	84.79	848.09	0
205	p14 slide 11_2_Merging	Points 205	71.46	815.38	0
206	p14 slide 11_2_Merging	Points 206	64.2	764.5	0
207	p14 slide 11_2_Merging	Points 207	46.03	748.75	0
208	p14 slide 11_2_Merging	Points 208	31.49	697.86	0
209	p14 slide 11_2_Merging	Points 209	27.86	672.42	0
210	p14 slide 11_2_Merging	Points 210	36.34	660.3	0
211	p14 slide 11_2_Merging	Points 211	16.96	632.44	0
212	p14 slide 11_2_Merging	Points 212	14.54	611.84	0
213	p14 slide 11_2_Merging	Points 213	21.8	597.3	0
214	p14 slide 11_2_Merging	Points 214	25.44	537.93	0
1	p14 slide 11_1_Merging	Points 1	30.28	620.26	0
2	p14 slide 11_1_Merging	Points 2	121.12	565.74	0
3	p14 slide 11_1_Merging	Points 3	186.53	526.37	0
4	p14 slide 11_1_Merging	Points 4	257.99	488.82	0
5	p14 slide 11_1_Merging	Points 5	305.23	481.55	0
6	p14 slide 11_1_Merging	Points 6	327.03	482.76	0
7	p14 slide 11_1_Merging	Points 7	342.78	490.03	0
8	p14 slide 11_1_Merging	Points 8	374.27	481.55	0
9	p14 slide 11_1_Merging	Points 9	410.61	488.82	0
10	p14 slide 11_1_Merging	Points 10	462.69	491.24	0
11	p14 slide 11_1_Merging	Points 11	513.56	499.72	0
12	p14 slide 11_1_Merging	Points 12	580.18	500.93	0
13	p14 slide 11_1_Merging	Points 13	623.78	508.2	0
14	p14 slide 11_1_Merging	Points 14	640.74	521.53	0
15	p14 slide 11_1_Merging	Points 15	648.01	533.64	0
16	p14 slide 11_1_Merging	Points 16	662.54	544.54	0
17	p14 slide 11_1_Merging	Points 17	677.07	528.79	0
18	p14 slide 11_1_Merging	Points 18	708.57	530.01	0
19	p14 slide 11_1_Merging	Points 19	726.73	510.62	0
20	p14 slide 11_1_Merging	Points 20	752.17	504.57	0
21	p14 slide 11_1_Merging	Points 21	767.92	490.03	0
22	p14 slide 11_1_Merging	Points 22	790.93	485.18	0
23	p14 slide 11_1_Merging	Points 23	798.2	467.01	0
24	p14 slide 11_1_Merging	Points 24	805.46	443.99	0
25	p14 slide 11_1_Merging	Points 25	815.15	422.19	0
26	p14 slide 11_1_Merging	Points 26	841.8	396.75	0
27	p14 slide 11_1_Merging	Points 27	863.6	378.58	0
28	p14 slide 11_1_Merging	Points 28	873.29	370.1	0
29	p14 slide 11_1_Merging	Points 29	897.52	379.79	0
30	p14 slide 11_1_Merging	Points 30	909.63	394.32	0
31	p14 slide 11_1_Merging	Points 31	921.74	394.32	0
32	p14 slide 11_1_Merging	Points 32	930.22	379.79	0
33	p14 slide 11_1_Merging	Points 33	964.13	330.12	0
34	p14 slide 11_1_Merging	Points 34	964.13	290.14	0
35	p14 slide 11_1_Merging	Points 35	967.77	274.39	0
36	p14 slide 11_1_Merging	Points 36	977.46	264.7	0
37	p14 slide 11_1_Merging	Points 37	985.94	235.63	0
38	p14 slide 11_1_Merging	Points 38	1038.02	213.82	0
39	p14 slide 11_1_Merging	Points 39	1088.89	221.09	0
40	p14 slide 11_1_Merging	Points 40	1142.18	228.36	0
41	p14 slide 11_1_Merging	Points 41	1194.27	247.74	0
42	p14 slide 11_1_Merging	Points 42	1217.28	248.95	0
43	p14 slide 11_1_Merging	Points 43	1245.14	271.97	0
44	p14 slide 11_1_Merging	Points 44	1262.1	257.43	0
45	p14 slide 11_1_Merging	Points 45	1305.7	297.41	0
46	p14 slide 11_1_Merging	Points 46	1333.56	298.62	0
47	p14 slide 11_1_Merging	Points 47	1362.63	315.58	0
48	p14 slide 11_1_Merging	Points 48	1390.49	314.37	0
49	p14 slide 11_1_Merging	Points 49	1365.05	297.41	0
50	p14 slide 11_1_Merging	Points 50	1348.09	297.41	0
51	p14 slide 11_1_Merging	Points 51	1325.08	280.45	0
52	p14 slide 11_1_Merging	Points 52	1322.66	241.68	0
53	p14 slide 11_1_Merging	Points 53	1322.66	218.67	0
54	p14 slide 11_1_Merging	Points 54	1342.04	205.34	0
55	p14 slide 11_1_Merging	Points 55	1357.78	202.92	0
56	p14 slide 11_1_Merging	Points 56	1357.78	193.22	0
57	p14 slide 11_1_Merging	Points 57	1332.35	184.74	0
58	p14 slide 11_1_Merging	Points 58	1296.01	172.63	0
59	p14 slide 11_1_Merging	Points 59	1275.42	142.95	0
60	p14 slide 11_1_Merging	Points 60	1266.94	118.72	0
61	p14 slide 11_1_Merging	Points 61	1273	106.61	0
62	p14 slide 11_1_Merging	Points 62	1316.6	123.57	0
63	p14 slide 11_1_Merging	Points 63	1346.88	122.36	0
64	p14 slide 11_1_Merging	Points 64	1382.01	135.68	0
65	p14 slide 11_1_Merging	Points 65	1441.36	138.1	0
66	p14 slide 11_1_Merging	Points 66	1480.12	151.43	0
67	p14 slide 11_1_Merging	Points 67	1514.03	175.66	0
68	p14 slide 11_1_Merging	Points 68	1592.76	173.24	0
69	p14 slide 11_1_Merging	Points 69	1618.2	170.81	0
70	p14 slide 11_1_Merging	Points 70	1647.27	182.93	0
71	p14 slide 11_1_Merging	Points 71	1664.22	173.24	0
72	p14 slide 11_1_Merging	Points 72	1696.93	173.24	0
73	p14 slide 11_1_Merging	Points 73	1712.67	187.77	0
74	p14 slide 11_1_Merging	Points 74	1744.16	172.02	0
75	p14 slide 11_1_Merging	Points 75	1775.65	169.6	0
76	p14 slide 11_1_Merging	Points 76	1809.57	170.81	0
77	p14 slide 11_1_Merging	Points 77	1860.44	176.87	0
78	p14 slide 11_1_Merging	Points 78	1895.57	161.12	0
79	p14 slide 11_1_Merging	Points 79	1930.69	164.76	0
80	p14 slide 11_1_Merging	Points 80	1950.07	176.87	0
81	p14 slide 11_1_Merging	Points 81	1988.83	181.72	0
82	p14 slide 11_1_Merging	Points 82	2015.48	180.5	0
83	p14 slide 11_1_Merging	Points 83	2028.8	170.81	0
84	p14 slide 11_1_Merging	Points 84	2050.6	186.56	0
85	p14 slide 11_1_Merging	Points 85	2076.04	187.77	0
86	p14 slide 11_1_Merging	Points 86	2114.8	186.56	0
87	p14 slide 11_1_Merging	Points 87	2147.5	198.68	0
88	p14 slide 11_1_Merging	Points 88	2182.63	218.06	0
89	p14 slide 11_1_Merging	Points 89	2209.27	242.29	0
90	p14 slide 11_1_Merging	Points 90	2248.03	283.48	0
91	p14 slide 11_1_Merging	Points 91	2256.51	319.82	0
92	p14 slide 11_1_Merging	Points 92	2246.82	348.89	0
93	p14 slide 11_1_Merging	Points 93	2238.34	374.34	0
94	p14 slide 11_1_Merging	Points 94	2218.96	388.87	0
95	p14 slide 11_1_Merging	Points 95	2216.54	405.83	0
96	p14 slide 11_1_Merging	Points 96	2203.22	419.16	0
97	p14 slide 11_1_Merging	Points 97	2186.26	436.12	0
98	p14 slide 11_1_Merging	Points 98	2178.99	439.75	0
99	p14 slide 11_1_Merging	Points 99	2181.42	453.08	0
100	p14 slide 11_1_Merging	Points 100	2183.84	480.94	0
101	p14 slide 11_1_Merging	Points 101	2180.2	495.48	0
102	p14 slide 11_1_Merging	Points 102	2165.67	519.71	0
103	p14 slide 11_1_Merging	Points 103	2163.25	534.25	0
104	p14 slide 11_1_Merging	Points 104	2151.13	540.3	0
105	p14 slide 11_1_Merging	Points 105	2119.64	556.05	0
106	p14 slide 11_1_Merging	Points 106	2108.74	563.32	0
107	p14 slide 11_1_Merging	Points 107	2112.38	583.91	0
108	p14 slide 11_1_Merging	Points 108	2117.22	594.82	0
109	p14 slide 11_1_Merging	Points 109	2114.8	608.14	0
110	p14 slide 11_1_Merging	Points 110	2105.11	621.47	0
111	p14 slide 11_1_Merging	Points 111	2097.84	608.14	0
112	p14 slide 11_1_Merging	Points 112	2086.94	615.41	0
113	p14 slide 11_1_Merging	Points 113	2076.04	609.35	0
114	p14 slide 11_1_Merging	Points 114	2069.98	597.24	0
115	p14 slide 11_1_Merging	Points 115	2071.19	587.55	0
116	p14 slide 11_1_Merging	Points 116	2057.87	588.76	0
117	p14 slide 11_1_Merging	Points 117	2049.39	587.55	0
118	p14 slide 11_1_Merging	Points 118	2042.12	585.13	0
119	p14 slide 11_1_Merging	Points 119	2030.01	585.13	0
120	p14 slide 11_1_Merging	Points 120	2021.53	574.22	0
121	p14 slide 11_1_Merging	Points 121	2019.11	562.11	0
122	p14 slide 11_1_Merging	Points 122	2019.11	547.57	0
123	p14 slide 11_1_Merging	Points 123	2011.84	543.94	0
124	p14 slide 11_1_Merging	Points 124	2000.94	546.36	0
125	p14 slide 11_1_Merging	Points 125	1983.99	548.78	0
126	p14 slide 11_1_Merging	Points 126	1977.93	543.94	0
127	p14 slide 11_1_Merging	Points 127	1979.14	535.46	0
128	p14 slide 11_1_Merging	Points 128	1975.51	526.98	0
129	p14 slide 11_1_Merging	Points 129	1957.34	514.86	0
130	p14 slide 11_1_Merging	Points 130	1941.59	530.61	0
131	p14 slide 11_1_Merging	Points 131	1956.13	542.73	0
132	p14 slide 11_1_Merging	Points 132	1976.72	576.65	0
133	p14 slide 11_1_Merging	Points 133	1997.31	603.3	0
134	p14 slide 11_1_Merging	Points 134	2019.11	636.01	0
135	p14 slide 11_1_Merging	Points 135	2020.32	656.6	0
136	p14 slide 11_1_Merging	Points 136	2021.53	674.77	0
137	p14 slide 11_1_Merging	Points 137	1993.68	686.89	0
138	p14 slide 11_1_Merging	Points 138	1975.51	694.16	0
139	p14 slide 11_1_Merging	Points 139	1951.28	697.79	0
140	p14 slide 11_1_Merging	Points 140	1931.9	709.9	0
141	p14 slide 11_1_Merging	Points 141	1916.16	718.38	0
142	p14 slide 11_1_Merging	Points 142	1896.78	732.92	0
143	p14 slide 11_1_Merging	Points 143	1885.88	736.56	0
144	p14 slide 11_1_Merging	Points 144	1879.82	735.34	0
145	p14 slide 11_1_Merging	Points 145	1870.13	745.04	0
146	p14 slide 11_1_Merging	Points 146	1867.71	762	0
147	p14 slide 11_1_Merging	Points 147	1865.29	794.71	0
148	p14 slide 11_1_Merging	Points 148	1856.81	814.09	0
149	p14 slide 11_1_Merging	Points 149	1831.37	832.26	0
150	p14 slide 11_1_Merging	Points 150	1797.46	835.89	0
151	p14 slide 11_1_Merging	Points 151	1787.77	841.95	0
152	p14 slide 11_1_Merging	Points 152	1772.02	821.36	0
153	p14 slide 11_1_Merging	Points 153	1772.02	837.11	0
154	p14 slide 11_1_Merging	Points 154	1769.6	849.22	0
155	p14 slide 11_1_Merging	Points 155	1758.7	851.64	0
156	p14 slide 11_1_Merging	Points 156	1744.16	851.64	0
157	p14 slide 11_1_Merging	Points 157	1742.95	838.32	0
158	p14 slide 11_1_Merging	Points 158	1730.84	844.37	0
159	p14 slide 11_1_Merging	Points 159	1724.78	851.64	0
160	p14 slide 11_1_Merging	Points 160	1711.46	849.22	0
161	p14 slide 11_1_Merging	Points 161	1706.62	843.16	0
162	p14 slide 11_1_Merging	Points 162	1699.35	850.43	0
163	p14 slide 11_1_Merging	Points 163	1692.08	854.07	0
164	p14 slide 11_1_Merging	Points 164	1682.39	856.49	0
165	p14 slide 11_1_Merging	Points 165	1669.07	844.37	0
166	p14 slide 11_1_Merging	Points 166	1663.01	857.7	0
167	p14 slide 11_1_Merging	Points 167	1652.11	864.97	0
168	p14 slide 11_1_Merging	Points 168	1644.84	873.45	0
169	p14 slide 11_1_Merging	Points 169	1632.73	873.45	0
170	p14 slide 11_1_Merging	Points 170	1627.89	862.55	0
171	p14 slide 11_1_Merging	Points 171	1619.41	849.22	0
172	p14 slide 11_1_Merging	Points 172	1610.93	857.7	0
173	p14 slide 11_1_Merging	Points 173	1610.93	869.81	0
174	p14 slide 11_1_Merging	Points 174	1612.14	881.93	0
175	p14 slide 11_1_Merging	Points 175	1607.29	885.56	0
176	p14 slide 11_1_Merging	Points 176	1598.82	889.2	0
177	p14 slide 11_1_Merging	Points 177	1584.28	879.51	0
178	p14 slide 11_1_Merging	Points 178	1579.44	864.97	0
179	p14 slide 11_1_Merging	Points 179	1578.23	858.91	0
180	p14 slide 11_1_Merging	Points 180	1569.75	868.6	0
181	p14 slide 11_1_Merging	Points 181	1563.69	885.56	0
182	p14 slide 11_1_Merging	Points 182	1550.37	902.52	0
183	p14 slide 11_1_Merging	Points 183	1528.57	919.48	0
184	p14 slide 11_1_Merging	Points 184	1512.82	931.6	0
185	p14 slide 11_1_Merging	Points 185	1501.92	927.96	0
186	p14 slide 11_1_Merging	Points 186	1495.86	946.14	0
187	p14 slide 11_1_Merging	Points 187	1483.75	967.94	0
188	p14 slide 11_1_Merging	Points 188	1471.64	989.75	0
189	p14 slide 11_1_Merging	Points 189	1453.47	995.8	0
190	p14 slide 11_1_Merging	Points 190	1438.93	1010.34	0
191	p14 slide 11_1_Merging	Points 191	1425.61	1015.19	0
192	p14 slide 11_1_Merging	Points 192	1411.08	1010.34	0
193	p14 slide 11_1_Merging	Points 193	1400.18	1020.03	0
194	p14 slide 11_1_Merging	Points 194	1390.49	1026.09	0
195	p14 slide 11_1_Merging	Points 195	1382.01	1026.09	0
196	p14 slide 11_1_Merging	Points 196	1374.74	1022.46	0
197	p14 slide 11_1_Merging	Points 197	1366.26	1021.24	0
198	p14 slide 11_1_Merging	Points 198	1352.94	1028.51	0
199	p14 slide 11_1_Merging	Points 199	1346.88	1053.95	0
200	p14 slide 11_1_Merging	Points 200	1333.56	1079.39	0
201	p14 slide 11_1_Merging	Points 201	1320.23	1104.83	0
202	p14 slide 11_1_Merging	Points 202	1309.33	1118.16	0
203	p14 slide 11_1_Merging	Points 203	1294.8	1132.7	0
204	p14 slide 11_1_Merging	Points 204	1282.69	1141.18	0
205	p14 slide 11_1_Merging	Points 205	1276.63	1161.77	0
206	p14 slide 11_1_Merging	Points 206	1252.41	1186	0
207	p14 slide 11_1_Merging	Points 207	1242.72	1205.38	0
208	p14 slide 11_1_Merging	Points 208	1231.82	1217.5	0
209	p14 slide 11_1_Merging	Points 209	1223.34	1233.25	0
210	p14 slide 11_1_Merging	Points 210	1207.59	1240.52	0
211	p14 slide 11_1_Merging	Points 211	1194.27	1258.69	0
212	p14 slide 11_1_Merging	Points 212	1177.31	1274.44	0
213	p14 slide 11_1_Merging	Points 213	1144.61	1303.51	0
214	p14 slide 11_1_Merging	Points 214	1122.8	1316.84	0
215	p14 slide 11_1_Merging	Points 215	1103.43	1316.84	0
216	p14 slide 11_1_Merging	Points 216	1084.05	1330.16	0
217	p14 slide 11_1_Merging	Points 217	1063.45	1331.37	0
218	p14 slide 11_1_Merging	Points 218	1041.65	1344.7	0
219	p14 slide 11_1_Merging	Points 219	1029.54	1355.6	0
220	p14 slide 11_1_Merging	Points 220	1017.43	1350.76	0
221	p14 slide 11_1_Merging	Points 221	1008.95	1360.45	0
222	p14 slide 11_1_Merging	Points 222	1004.1	1371.35	0
223	p14 slide 11_1_Merging	Points 223	996.84	1371.35	0
224	p14 slide 11_1_Merging	Points 224	985.94	1366.51	0
225	p14 slide 11_1_Merging	Points 225	978.67	1356.81	0
226	p14 slide 11_1_Merging	Points 226	965.35	1355.6	0
227	p14 slide 11_1_Merging	Points 227	958.08	1356.81	0
228	p14 slide 11_1_Merging	Points 228	948.39	1353.18	0
229	p14 slide 11_1_Merging	Points 229	937.49	1350.76	0
230	p14 slide 11_1_Merging	Points 230	930.22	1360.45	0
231	p14 slide 11_1_Merging	Points 231	932.64	1371.35	0
232	p14 slide 11_1_Merging	Points 232	926.59	1377.41	0
233	p14 slide 11_1_Merging	Points 233	912.05	1385.89	0
234	p14 slide 11_1_Merging	Points 234	891.46	1395.58	0
235	p14 slide 11_1_Merging	Points 235	868.45	1407.69	0
236	p14 slide 11_1_Merging	Points 236	829.69	1404.06	0
237	p14 slide 11_1_Merging	Points 237	805.46	1404.06	0
238	p14 slide 11_1_Merging	Points 238	790.93	1401.64	0
239	p14 slide 11_1_Merging	Points 239	782.45	1401.64	0
240	p14 slide 11_1_Merging	Points 240	769.13	1401.64	0
241	p14 slide 11_1_Merging	Points 241	764.28	1396.79	0
242	p14 slide 11_1_Merging	Points 242	758.23	1390.73	0
243	p14 slide 11_1_Merging	Points 243	758.23	1376.2	0
244	p14 slide 11_1_Merging	Points 244	755.8	1367.72	0
245	p14 slide 11_1_Merging	Points 245	750.96	1354.39	0
246	p14 slide 11_1_Merging	Points 246	747.33	1338.64	0
247	p14 slide 11_1_Merging	Points 247	744.9	1315.62	0
248	p14 slide 11_1_Merging	Points 248	741.27	1273.22	0
249	p14 slide 11_1_Merging	Points 249	735.21	1249	0
250	p14 slide 11_1_Merging	Points 250	737.64	1219.92	0
251	p14 slide 11_1_Merging	Points 251	737.64	1189.63	0
252	p14 slide 11_1_Merging	Points 252	721.89	1154.5	0
253	p14 slide 11_1_Merging	Points 253	708.57	1148.45	0
254	p14 slide 11_1_Merging	Points 254	694.03	1160.56	0
255	p14 slide 11_1_Merging	Points 255	687.98	1178.73	0
256	p14 slide 11_1_Merging	Points 256	692.82	1198.11	0
257	p14 slide 11_1_Merging	Points 257	692.82	1221.13	0
258	p14 slide 11_1_Merging	Points 258	696.45	1251.42	0
259	p14 slide 11_1_Merging	Points 259	704.93	1267.17	0
260	p14 slide 11_1_Merging	Points 260	725.52	1305.93	0
261	p14 slide 11_1_Merging	Points 261	737.64	1335.01	0
262	p14 slide 11_1_Merging	Points 262	740.06	1342.28	0
263	p14 slide 11_1_Merging	Points 263	749.75	1360.45	0
264	p14 slide 11_1_Merging	Points 264	746.11	1377.41	0
265	p14 slide 11_1_Merging	Points 265	742.48	1385.89	0
266	p14 slide 11_1_Merging	Points 266	740.06	1402.85	0
267	p14 slide 11_1_Merging	Points 267	741.27	1416.17	0
268	p14 slide 11_1_Merging	Points 268	740.06	1434.35	0
269	p14 slide 11_1_Merging	Points 269	735.21	1439.19	0
270	p14 slide 11_1_Merging	Points 270	717.04	1428.29	0
271	p14 slide 11_1_Merging	Points 271	715.83	1413.75	0
272	p14 slide 11_1_Merging	Points 272	709.78	1424.65	0
273	p14 slide 11_1_Merging	Points 273	702.51	1433.13	0
[truncated: 4,772 more rows]
[truncated: 1 more columns]

## Sheet: E12.5 to P28 
Clone ID	Clone Category	Lobule spanning?	Cluster ID	Item Name	Name	Volume (µm³)	Centroid X (µm)	Centroid Y (µm)	Centroid Z (µm)	Bounds X (µm)	Bounds Y (µm)	Bounds Z (µm)	Surface Area (µm²)	Shape Factor	Longest Axis (µm)	Cell type
1	Acinar majority branching	1	2	P28_3.4.9_7_2a_Merging001	Red 1	208.78	1304.1	1191.28	15.08	5.68	6.62	19.27	368.12	0.462	14.66	Acinar only
1	Acinar majority branching	1	4	P28_3.4.9_7_2a_Merging001	Red 2	4077.21	1316.66	1161	9.39	27.45	16.09	28.9	2898.18	0.426	27.27	Acinar only
1	Acinar majority branching	1	6	P28_3.4.9_7_2a_Merging001	Red 3	188.07	1658.52	1303.54	22.18	5.68	9.46	11.56	394.14	0.403	10.68	Acinar only
1	Acinar majority branching	1	8	P28_3.4.9_7_2a_Merging001	Red 4	295.05	1579.95	1241.43	25.92	11.36	6.62	17.34	515.43	0.416	12.99	Acinar only
1	Acinar majority branching	1	10	P28_3.4.9_7_2a_Merging001	Red 5	182203	1695.19	1307.73	17.19	95.59	163.71	53.94	79026.2	0.197	179.17	Acinar majority with ductal component
1	Acinar majority branching	1	12	P28_3.4.9_7_2a_Merging001	Red 6	15711.8	1274.55	1073.68	28.64	41.64	30.28	52.02	10186.7	0.298	53.68	Acinar only
1	Acinar majority branching	1	14	P28_3.4.9_7_2a_Merging001	Red 7	10426.8	1015.23	1017.38	57.05	24.61	25.55	48.16	6040.9	0.382	35.92	Acinar only
1	Acinar majority branching	1	16	P28_3.4.9_7_2a_Merging001	Red 8	365.79	930.21	679.92	57.62	11.36	12.3	23.12	744.43	0.332	24.06	Acinar only
1	Acinar majority branching	1	18	P28_3.4.9_7_2a_Merging001	Red 9	6711.95	1606.79	1203.01	47.13	28.39	23.66	36.61	5556.67	0.31	32.03	Acinar only
1	Acinar majority branching	1	20	P28_3.4.9_7_2a_Merging001	Red 10	788.52	1192.29	856.36	70.63	9.46	17.98	26.97	1223.52	0.337	17.14	Acinar only
1	Acinar majority branching	1	22	P28_3.4.9_7_2a_Merging001	Red 11	98.35	934.04	883.43	70.78	4.73	5.68	13.49	206.08	0.5	10.39	Acinar only
1	Acinar majority branching	1	24	P28_3.4.9_7_2a_Merging001	Red 12	1930.76	1299.9	1040.06	63.33	19.88	14.19	28.9	2487.12	0.301	20.98	Acinar only
1	Acinar majority branching	1	26	P28_3.4.9_7_2a_Merging001	Red 13	602.18	893.74	1082.75	66.42	8.52	14.19	21.19	917.5	0.376	13.42	Acinar only
1	Acinar majority branching	1	28	P28_3.4.9_7_2a_Merging001	Red 14	80344.9	1178.85	1096.27	46.39	60.57	70.97	67.43	39723.4	0.227	71.41	Acinar only
1	Acinar majority branching	1	30	P28_3.4.9_7_2a_Merging001	Red 15	17420	1226.52	845.61	67.09	40.7	55.83	40.46	13304.5	0.244	57.32	Acinar only
1	Acinar majority branching	1	32	P28_3.4.9_7_2a_Merging001	Red 16	76179.7	1226.73	1101.35	53.18	62.46	83.27	59.72	44730.2	0.194	89.73	Acinar only
1	Acinar majority branching	1	34	P28_3.4.9_7_2a_Merging001	Red 17	76616.3	875.93	1021.73	58.78	46.38	105.04	59.72	42533.4	0.205	104.69	Acinar only
1	Acinar majority branching	1	36	P28_3.4.9_7_2a_Merging001	Red 18	32212.2	1142.43	898.95	66.44	39.75	63.4	44.31	19578	0.25	64.74	Acinar only
1	Acinar majority branching	1	38	P28_3.4.9_7_2a_Merging001	Red 19	51661.3	1355.59	1078.67	59.35	44.48	45.42	65.5	19628.6	0.342	59.75	Acinar only
1	Acinar majority branching	1	40	P28_3.4.9_7_2a_Merging001	Red 20	106858	1153.16	827.28	55.33	64.36	78.54	77.06	47084.6	0.231	92.45	Acinar only
1	Acinar majority branching	1	42	P28_3.4.9_7_2a_Merging001	Red 21	1.06131e+06	1421.83	1194.42	41.66	255.54	189.26	90.55	429358	0.117	257.96	Acinar only
1	Acinar majority branching	1	44	P28_3.4.9_7_2a_Merging001	Red 22	541007	838.43	804.31	51.48	174.14	145.73	96.33	204207	0.157	174.37	Acinar only
[truncated: 2,521 more rows]

## Sheet: boundary E12.5 to P28
ID	Item Name	Name	Position X (µm)	Position Y (µm)	Position Z (µm)
1	P28_3.4.9_7_2a_Merging001	Points 1	1130.98	793.93	0
[truncated: 5,850 more rows]

## Sheet: E9.5 to P14 
Clone ID	Clone Category	Lobule spanning?	Cluster ID	Item Name	Name	Volume (µm³)	Centroid X (µm)	Centroid Y (µm)	Centroid Z (µm)	Bounds X (µm)	Bounds Y (µm)	Bounds Z (µm)	Surface Area (µm²)	Shape Factor	Longest Axis (µm)	Cell type
[truncated: 2,638 more rows]

[truncated: 1 more sheets: boundary E9.5 to P14]
